# Supplementary material for: Gender diversity and profit efficiency of microfinance institutions: A Sub-Saharan study
Source: PLoS One. 2024 Aug 5;19(8):e0307758. doi: 10.1371/journal.pone.0307758 (PMC11299832; doi:10.1371/journal.pone.0307758)
Supplement: S1 File — (XLSX) [file pone.0307758.s001.xlsx]

## Sheet: Raw data set
CtryCode	CountryName	Ctrylabel	MFICode	MFIName	FiscalYear	profitbeforetax	Labor	Fund	PPC	net_loan	Other_earning_assets	Income_Group	Number_of_MFI	Firm_size	Profitability	BoardGenderDiversity	MgmtGenderDiversity	Femaleborrower	T	MFI_type	Costperborrower	Costperloan	Loanperstaff	Depositratio	Total_assets	Labor_PPC	Fund_PPC	lnLabor_PPC	lnFund_PPC	lnLabor_PPC_i	lnLabor_PPCsqhaf	lnFund_PPC_i	lnFund_PPCsqhaf	lnLoan	lnLoan_i	lnLoansqhaf	lnOEA	lnOEA_i	lnOEAsqhaf	lnLabor_lnfund	lnLabor_lnLoan	lnLabor_lnOEA	lnFund_lnLoan	lnFund_lnOEA	lnLoan_lnOEA	lnLabor_T	lnFund_T	lnLoan_T	lnOEA_T
1	Angola	Angola	100725	KixiCredito (100725)	2016	-67090	1245139	0.559554	1.63315	9619401	9054029	Lower Middle Income	2	25334087	1.02	63.92	17.65	54.48	2016	NBFI	281	281	116	20.95	25334087	762413	0.342621	13.5442	0.294624	13.5442	91.7233	0.294624	0.0434016	16.0793	16.0793	129.272	16.0187	16.0187	128.3	3.99046	217.782	216.962	4.73735	4.7195	257.57	108.354	2.35699	128.634	128.15
1	Angola	Angola	100725	KixiCredito (100725)	2013	1243089	1334417	0.373803	2.62068	15878849	1063702	Lower Middle Income	2	29491784		37.61	25	55	2013	NBFI				21.6	29491784	509187	0.142636	13.1406	0.133337	13.1406	86.3373	0.133338	0.0088894	16.5805	16.5805	137.457	13.8773	13.8773	96.2893	1.75213	217.877	182.355	2.2108	1.85036	230.092	65.7029	0.666687	82.9025	69.3863
1	Angola	Angola	100725	KixiCredito (100725)	2011	1362216	830187	0.363508	4.37195	12725325	602893	Lower Middle Income	2	18775040	5.06	42.86	12.5	57.61	2011	NBFI	543	543	69	17.27	18775040	189890	0.0831456	12.1542	0.0798694	12.1542	73.8623	0.0798694	0.0031896	16.3591	16.3591	133.81	13.3095	13.3095	88.5713	0.970749	198.832	161.766	1.30659	1.06302	217.731	36.4626	0.239608	49.0773	39.9285
1	Angola	Angola	100725	KixiCredito (100725)	2009	1488716	554064	0.235149	4.73935	8998693	562469	Lower Middle Income	2	13189942	9.61			64.06	2009	NBFI	554	554	47	25.27	13189942	116907	0.0496162	11.6691	0.0484245	11.6691	68.0845	0.0484245	0.0011725	16.0126	16.0126	128.202	13.2401	13.2401	87.65	0.565073	186.853	154.5	0.775402	0.641146	212.008	11.6691	0.0484245	16.0126	13.2401
1	Angola	Angola	100725	KixiCredito (100725)	2015	1351755	1097699	0.391208	1.95129	13726155	2039174	Lower Middle Income	2	30074562	2.25	42.47	17.65	54.85	2015	NBFI	361	361	78	19.04	30074562	562551	0.200487	13.2402	0.182727	13.2402	87.652	0.182728	0.0166947	16.4348	16.4348	135.052	14.5281	14.5281	105.532	2.41936	217.601	192.355	3.00309	2.65468	238.766	92.6817	1.27909	115.044	101.696
1	Angola	Angola	100725	KixiCredito (100725)	2010	1033152	705963	0.295281	5.48391	9392540	573780	Lower Middle Income	2	14433069	4.86			40	2010	NBFI	715	715	47	24.68	14433069	128733	0.053845	11.7655	0.0524454	11.7655	69.2136	0.0524454	0.0013753	16.0554	16.0554	128.888	13.26	13.26	87.9138	0.617047	188.9	156.011	0.842033	0.695426	212.895	23.531	0.104891	32.1108	26.52
1	Angola	Angola	100725	KixiCredito (100725)	2014	1930434	1216058	0.368216	2.37812	19304660	1063702	Lower Middle Income	2	31362723	3.53			55	2014	NBFI	478	478		20.64	31362723	511352	0.154835	13.1448	0.143957	13.1448	86.3931	0.143957	0.0103618	16.7759	16.7759	140.715	13.8773	13.8773	96.2893	1.89229	220.516	182.414	2.41501	1.99773	232.803	78.8689	0.863743	100.655	83.2636
2	Benin	Benin	100745	RENACA (100745)	2014	695383		0.0166225	0.822206	9442173	1096278	Lower Middle Income	37	13326823	3.85	0	12.5		2014	Credit Union/Cooperative				61.42	13326823		0.020217		0.0200153	8.41511	35.407	0.0200153	0.0002003	16.0607	16.0607	128.973	13.9074	13.9074	96.7083	0.168431	135.153	117.033	0.32146	0.278362	223.363	50.4907	0.120092	96.3642	83.4446
2	Benin	Benin	100745	RENACA (100745)	2013	459323	3706.84	0.0452245	0.8455	8568334	849600	Lower Middle Income	37	12646852	2.02	0	12.5		2013	Credit Union/Cooperative			142	62.84	12646852	4384.2	0.0534885	8.38599	0.052107	8.38599	35.1624	0.052107	0.0013576	15.9636	15.9636	127.418	13.6525	13.6525	93.1957	0.436969	133.87	114.49	0.831815	0.711392	217.943	41.9299	0.260535	79.8179	68.2626
2	Benin	Benin	100745	RENACA (100745)	2018	543475	2284.5	0.0240785	7.25386	12510510	2463969	Lower Middle Income	37	17524945	2.56	0			2018	Credit Union/Cooperative	90	90	127	54.69	17524945	314.936	0.0033194	5.75554	0.0033139	5.75554	16.5631	0.0033139	5.49e-06	16.3421	16.3421	133.532	14.7173	14.7173	108.299	0.0190733	94.0575	84.7059	0.054156	0.0487716	240.511	57.5554	0.033139	163.421	147.173
2	Benin	Benin	101889	ACFB (101889)	2017	101627	3830.8	0.00435122	1.38011	6593609	518911	Lower Middle Income	37	9411381	0.07	85.71	26.67	78.07	2017	NGO	33	31	267	87.29	9411381	2775.73	0.0031528	7.92903	0.0031479	7.92903	31.4348	0.00314786	4.95e-06	15.7016	15.7016	123.27	13.1595	13.1595	86.5861	0.0249595	124.499	104.342	0.0494264	0.0414242	206.625	71.3613	0.0283307	141.315	118.435
2	Benin	Benin	100243	Vital Finance (100243)	2015	79347	10052.8	0.1892	0.831147	11349450	657257	Lower Middle Income	37	19155938			0	26.19	2015	NGO			145	26.46	19155938	12095.1	0.227637	9.40064	0.205091	9.40064	44.186	0.205091	0.0210312	16.2447	16.2447	131.945	13.3958	13.3958	89.7242	1.92799	152.71	125.929	3.33164	2.74736	217.611	65.8045	1.43564	113.713	93.7708
2	Benin	Benin	128984	SIA N SON (128984)	2015	27232	2479.09	0.102749	1.19119	4653275	239177	Lower Middle Income	37	6431259		0	20.83	91.01	2015	NGO			257	23.5	6431259	2081.18	0.0862567	7.64117	0.0827376	7.64117	29.1938	0.0827376	0.0034228	15.3531	15.3531	117.859	12.385	12.385	76.6937	0.632212	117.316	94.6356	1.27028	1.0247	190.147	53.4882	0.579163	107.472	86.6947
2	Benin	Benin	100243	Vital Finance (100243)	2016	354129	10555.3	0.246815	0.903749	11222021	596515	Lower Middle Income	37	21461586	1.26	60	0	72.31	2016	NGO	140	140	127	26.55	21461586	11679.5	0.273101	9.36567	0.241456	9.36567	43.8579	0.241456	0.0291504	16.2334	16.2334	131.762	13.2989	13.2989	88.4299	2.2614	152.037	124.553	3.91965	3.21109	215.886	74.9254	1.93165	129.867	106.391
2	Benin	Benin	100243	Vital Finance (100243)	2012	501552	12638.9	0.28288	0.83071	13502854		Lower Middle Income	37	23029641	2.22	75	0		2012	NGO	156	156	182	21.2	23029641	15214.6	0.340528	9.63008	0.293064	9.63008	46.3692	0.293064	0.0429432	16.4184	16.4184	134.782		13.6867	93.6635	2.82223	158.111	131.804	4.81164	4.01109	224.715	38.5203	1.17226	65.6736	54.747
2	Benin	Benin	100505	FECECAM (100505)	2012	3739569	6629.95	0.0116988	2.46087	59912194	12533770	Lower Middle Income	37	110300000	3.05	13.75	0		2012	Credit Union/Cooperative	98	98	129	141.07	110300000	2694.15	0.0047539	7.89921	0.0047427	7.89921	31.1988	0.00474266	1.12e-05	17.9084	17.9084	160.355	16.3439	16.3439	133.562	0.0374633	141.462	129.104	0.0849334	0.0775138	292.694	31.5968	0.0189706	71.6336	65.3757
2	Benin	Benin	100268	PADME (100268)	2009	1919854	10695.2	0.0839852	0.795745	35853521	1706138	Lower Middle Income	37	58133401	1.18	0	0	47	2009	NGO	140	140	167	31.24	58133401	13440.5	0.105543	9.5061	0.100336	9.5061	45.183	0.100336	0.0050337	17.395	17.395	151.292	14.3497	14.3497	102.958	0.953809	165.358	136.41	1.74535	1.4398	249.613	9.5061	0.100336	17.395	14.3497
2	Benin	Benin	100505	FECECAM (100505)	2018	3539005	8186.44	0.0111297	2.97568	102100000	10959013	Lower Middle Income	37	149600000	1.44	0	5.66	38.13	2018	Credit Union/Cooperative	43	39	467	86.92	149600000	2751.12	0.0037402	7.92013	0.0037332	7.92013	31.3642	0.00373325	6.97e-06	18.4412	18.4412	170.038	16.2097	16.2097	131.377	0.0295678	146.056	128.383	0.0688455	0.0605147	298.925	79.2013	0.0373325	184.412	162.097
2	Benin	Benin	100505	FECECAM (100505)	2017	1370507	9343.59	0.00946453	2.50771	91016346	8184566	Lower Middle Income	37	154700000	0.8	21.13	5.77	39.26	2017	Credit Union/Cooperative		43	463	103.07	154700000	3725.95	0.0037742	8.22335	0.0037671	8.22335	33.8117	0.00376707	7.1e-06	18.3266	18.3266	167.931	15.9178	15.9178	126.688	0.0309779	150.706	130.897	0.0690374	0.0599633	291.718	74.0101	0.0339036	164.939	143.26
2	Benin	Benin	100268	PADME (100268)	2010	2430424	11344.8	0.131889	0.612048	37062060	1626309	Lower Middle Income	37	60869037	3.9	0	0	35.04	2010	NGO	99	99	180	23.18	60869037	18535.8	0.215488	9.82752	0.195146	9.82752	48.29	0.195146	0.0190409	17.4281	17.4281	151.869	14.3018	14.3018	102.271	1.9178	171.275	140.551	3.40102	2.79094	249.254	19.655	0.390292	34.8562	28.6036
2	Benin	Benin	101117	ALIDE (101117)	2011	80309	5156.86	0.0389194	2.66471	3466568	172305	Lower Middle Income	37	4328689	2.01	40	12.5	87.48	2011	NGO	51	51	192	53.07	4328689	1935.24	0.0146055	7.56851	0.0144999	7.56851	28.6411	0.0144999	0.0001051	15.0587	15.0587	113.382	12.057	12.057	72.686	0.109742	113.972	91.2537	0.218349	0.174825	181.563	22.7055	0.0434996	45.176	36.1711
2	Benin	Benin	128984	SIA N SON (128984)	2012	234937	2254.78	0.0634526	6.83567	2550890	143155	Lower Middle Income	37	4117668	7.03	0	0	37.08	2012	NGO	78	78	96	22.81	4117668	329.854	0.0092826	5.80168	0.0092397	5.80168	16.8297	0.00923974	4.27e-05	14.752	14.752	108.81	11.8717	11.8717	70.4685	0.053606	85.5861	68.8757	0.136304	0.109691	175.131	23.2067	0.036959	59.0078	47.4868
2	Benin	Benin	115786	PEBCO (115786)	2011	2.17135e+06	6082.63	0.0178234	1.50528	5442795	628509	Lower Middle Income	37	6983438	3.5	0	26.67	78.91	2011	NGO	29	29	587	93.27	6983438	4040.87	0.0118406	8.30446	0.0117711	8.30446	34.4821	0.0117711	6.93e-05	15.5098	15.5098	120.277	13.3511	13.3511	89.126	0.0977525	128.801	110.874	0.182567	0.157157	207.073	24.9134	0.0353132	46.5294	40.0533
2	Benin	Benin	100505	FECECAM (100505)	2009	-527933	5411.22	0.0190172	2.13451	42142936	10764406	Lower Middle Income	37	92682346	-0.7	13.75	0	39	2009	Credit Union/Cooperative	285	285	45	183.57	92682346	2535.12	0.0089094	7.83839	0.00887	7.83839	30.7202	0.00886996	3.93e-05	17.5566	17.5566	154.117	16.1918	16.1918	131.087	0.0695262	137.615	126.917	0.155726	0.14362	284.272	7.83839	0.00887	17.5566	16.1918
2	Benin	Benin	101889	ACFB (101889)	2011	-44733		0.010702	0.667575	3741956	116273	Lower Middle Income	37	5878713					2011	NGO					5878713		0.0160312		0.015904	8.22269	33.8063	0.015904	0.0001265	15.1351	15.1351	114.536	11.6637	11.6637	68.021	0.130774	124.451	95.907	0.240709	0.1855	176.532	24.6681	0.0477121	45.4054	34.9911
2	Benin	Benin	100505	FECECAM (100505)	2013	3956135		0.00921199	2.46696	63806506	12881991	Lower Middle Income	37	124000000	3.04	13.75	0		2013	Credit Union/Cooperative				146.96	124000000		0.0037341		0.0037272	7.94654	31.5738	0.00372719	6.95e-06	17.9714	17.9714	161.485	16.3713	16.3713	134.01	0.0296182	142.81	130.095	0.0669826	0.061019	294.215	39.7327	0.0186359	89.8568	81.8567
2	Benin	Benin	100243	Vital Finance (100243)	2018	467738	11121.5	0.234467	0.848393	14172367	1352922	Lower Middle Income	37	23740344	1.86	60	0	70	2018	NGO	164	164	126	23.75	23740344	13108.9	0.276365	9.48112	0.244016	9.48112	44.9459	0.244017	0.029772	16.4668	16.4668	135.578	14.1178	14.1178	99.6558	2.31355	156.124	133.852	4.01817	3.44497	232.475	94.8112	2.44016	164.668	141.178
2	Benin	Benin	100268	PADME (100268)	2017	1347285	10877.8	0.0491403	0.903329	43803719	2990743	Lower Middle Income	37	62620290	2.08	0	12.96	37.18	2017	NGO	182			27.41	62620290	12041.9	0.0543991	9.39623	0.052971	9.39623	44.1446	0.052971	0.001403	17.5952	17.5952	154.796	14.911	14.911	111.169	0.497728	165.329	140.107	0.932038	0.789853	262.363	84.5661	0.476739	158.357	134.199
2	Benin	Benin	101117	ALIDE (101117)	2010	-85611	4242.07	0.0451371	1.75406	2948693	164101	Lower Middle Income	37	3850987	-1.94	40	20	93	2010	NGO	46	46	192	46.68	3850987	2418.43	0.0257329	7.79129	0.0254074	7.79129	30.3521	0.0254074	0.0003228	14.8969	14.8969	110.958	12.0082	12.0082	72.099	0.197956	116.066	93.5597	0.378491	0.305098	178.885	15.5826	0.0508148	29.7937	24.0165
2	Benin	Benin	128984	SIA N SON (128984)	2010	118267	1442.88	0.0546502	6.07909	2012843	73502	Lower Middle Income	37	2599275	5.09	0	0		2010	NGO				27.3	2599275	237.351	0.0089899	5.47374	0.0089497	5.47374	14.9809	0.0089497	4e-05	14.5151	14.5151	105.344	11.2051	11.2051	62.7769	0.0489884	79.4517	61.3337	0.129905	0.100282	162.642	10.9475	0.0178994	29.0301	22.4102
2	Benin	Benin	101117	ALIDE (101117)	2014	294865	5276.86	0.0714335	2.78774	5718199	198263	Lower Middle Income	37	8218935	3.86	40	13.64	93.12	2014	NGO	49	49	204	55.33	8218935	1892.88	0.0256242	7.54638	0.0253014	7.54638	28.4739	0.0253014	0.0003201	15.5592	15.5592	121.044	12.1974	12.1974	74.3877	0.190934	117.415	92.0459	0.393668	0.30861	189.781	45.2783	0.151808	93.355	73.1841
2	Benin	Benin	101117	ALIDE (101117)	2016	115096	4957.54	0.0599319	2.77903	6366492	503179	Lower Middle Income	37	10189706	1.3	40	16.67	90.81	2016	NGO	53	53	173	55.53	10189706	1783.91	0.0215658	7.48712	0.0213365	7.48712	28.0285	0.0213365	0.0002276	15.6666	15.6666	122.721	13.1287	13.1287	86.1814	0.159749	117.297	98.2962	0.33427	0.280121	205.682	59.897	0.170692	125.332	105.03
2	Benin	Benin	100268	PADME (100268)	2016	994251	10162.7	0.0847015	0.878847	36451633	2212230	Lower Middle Income	37	53575384		9.09	17.65	45.96	2016	NGO			90	27.19	53575384	11563.7	0.096378	9.35571	0.092012	9.35571	43.7647	0.092012	0.0042331	17.4115	17.4115	151.58	14.6095	14.6095	106.719	0.860838	162.897	136.682	1.60207	1.34425	254.374	74.8457	0.736096	139.292	116.876
2	Benin	Benin	115786	PEBCO (115786)	2018	7.30833e+06		0.0315815	0.815858	22990772	1642989	Lower Middle Income	37	30525698	5.02	0			2018	NGO	35	35		72.85	30525698		0.0387096		0.0379791	8.95787	40.1217	0.0379792	0.0007212	16.9506	16.9506	143.661	14.312	14.312	102.417	0.340212	151.841	128.205	0.643769	0.543559	242.597	89.5787	0.379792	169.506	143.12
2	Benin	Benin	100505	FECECAM (100505)	2016	2936280	7471.93	0.0102472	2.30898	65623788	5689415	Lower Middle Income	37	125600000	2.15	19.03	5.88		2016	Credit Union/Cooperative		45	379	127.7	125600000	3236.03	0.004438	8.08241	0.0044282	8.08241	32.6627	0.00442817	9.8e-06	17.9994	17.9994	161.99	15.5541	15.5541	120.965	0.0357903	145.479	125.715	0.0797046	0.0688762	279.966	64.6593	0.0354253	143.996	124.433
2	Benin	Benin	100505	FECECAM (100505)	2011	1164228	6836.48	0.0155272	2.64689	53285024	9050543	Lower Middle Income	37	98288888	0.71	13.75	0	40	2011	Credit Union/Cooperative			129	149.93	98288888	2582.83	0.0058662	7.85703	0.0058491	7.85703	30.8665	0.00584906	1.71e-05	17.7912	17.7912	158.263	16.0183	16.0183	128.293	0.0459562	139.786	125.856	0.104062	0.0936921	284.985	23.5711	0.0175472	53.3735	48.055
2	Benin	Benin	100745	RENACA (100745)	2011	-155323	3684	0.047998	0.806211	5430194	1294454	Lower Middle Income	37	10484403	-4.54	33.33	6.06	49.49	2011	Credit Union/Cooperative	76	76	133	79.17	10484403	4569.53	0.0595353	8.42738	0.0578304	8.42738	35.5104	0.0578304	0.0016722	15.5075	15.5075	120.241	14.0736	14.0736	99.0331	0.487359	130.688	118.604	0.896804	0.813882	218.246	25.2822	0.173491	46.5225	42.2208
2	Benin	Benin	100243	Vital Finance (100243)	2017	333250	10399	0.198172	0.792152	14645313	1209291	Lower Middle Income	37	24674717	1.31	60	0	71.13	2017	NGO	148	148	127	23.04	24674717	13127.5	0.250169	9.48254	0.223278	9.48254	44.9593	0.223279	0.0249266	16.4996	16.4996	136.119	14.0055	14.0055	98.0777	2.11725	156.458	132.808	3.68401	3.12714	231.086	85.3429	2.00951	148.497	126.05
2	Benin	Benin	100268	PADME (100268)	2014	924300	11113.8	0.0717593	0.784234	33525582	2037856	Lower Middle Income	37	62588156			0		2012	NGO			71	28.32	62588156	14171.6	0.0915024	9.55907	0.0875551	9.55907	45.6879	0.0875551	0.0038329	17.3278	17.3278	150.127	14.5274	14.5274	105.523	0.836945	165.638	138.869	1.51714	1.27195	251.728	38.2363	0.35022	69.3113	58.1096
2	Benin	Benin	115786	PEBCO (115786)	2015	4.01103e+06	5974.9	0.0170971	0.761543	11770822	505239	Lower Middle Income	37	15895898	6.68	0			2015	NGO	26	26	480	91.56	15895898	7845.78	0.0224506	8.96786	0.0222023	8.96786	40.2112	0.0222023	0.0002465	16.2811	16.2811	132.538	13.1328	13.1328	86.2351	0.199107	146.007	117.773	0.361479	0.291578	213.817	62.775	0.155416	113.968	91.9295
2	Benin	Benin	100268	PADME (100268)	2013	1401740	11491.9	0.0687622	0.63229	37729118	1578512	Lower Middle Income	37	66187716		11.11	13.16	59.78	2011	NGO				24.76	66187716	18175	0.108751	9.80786	0.103234	9.80786	48.097	0.103234	0.0053286	17.4459	17.4459	152.18	14.272	14.272	101.845	1.01251	171.107	139.978	1.80102	1.47336	248.988	29.4236	0.309702	52.3378	42.816
2	Benin	Benin	100745	RENACA (100745)	2012	190140	3562.77	0.0495934	0.860779	8560244	1561602	Lower Middle Income	37	13427808	-1.14	0	12.5		2012	Credit Union/Cooperative				62.43	13427808	4139.01	0.0576145	8.32845	0.0560159	8.32845	34.6816	0.0560159	0.0015689	15.9626	15.9626	127.403	14.2612	14.2612	101.691	0.466526	132.944	118.774	0.894162	0.798856	227.647	33.3138	0.224064	63.8506	57.0449
2	Benin	Benin	101889	ACFB (101889)	2013	213262	3098.21	0.00816118	0.890859	5714427	339844	Lower Middle Income	37	8258773	0.77				2013	NGO	33	30	277	87.38	8258773	3477.77	0.009161	8.15443	0.0091193	8.15444	33.2474	0.00911932	4.16e-05	15.5585	15.5585	121.034	12.7363	12.7362	81.106	0.0743629	126.871	103.857	0.141883	0.116146	198.157	40.7722	0.0455966	77.7925	63.6812
2	Benin	Benin	100243	Vital Finance (100243)	2010	357643	10796.5	0.169376	1.39806	10725132		Lower Middle Income	37	15078247	2.49	80	0	70	2010	NGO	157	157	127	20.33	15078247	7722.47	0.121151	8.95202	0.114356	8.95202	40.0693	0.114356	0.0065386	16.1881	16.1881	131.027		13.8807	96.3367	1.02371	144.916	124.26	1.8512	1.58733	224.702	17.904	0.228711	32.3762	27.7614
2	Benin	Benin	101889	ACFB (101889)	2015	285659	3115.97	0.00895944	1.2471	5973973	357391	Lower Middle Income	37	8157551	2.26	85.71		92.58	2015	NGO	32	30	282	85.63	8157551	2498.58	0.0071842	7.82388	0.0071586	7.82388	30.6065	0.00715855	2.56e-05	15.6029	15.6029	121.726	12.7866	12.7866	81.7484	0.0560076	122.075	100.041	0.111694	0.0915335	199.508	54.7671	0.0501099	109.221	89.5061
2	Benin	Benin	100243	Vital Finance (100243)	2011	393096	12079.9	0.232379	0.808514	12258207		Lower Middle Income	37	19135104	2.09	75	0	80	2011	NGO	167	167	153	20.11	19135104	14940.8	0.287415	9.61192	0.252637	9.61192	46.1945	0.252637	0.0319126	16.3217	16.3217	133.199		13.7837	94.9954	2.42832	156.883	132.488	4.12346	3.48227	224.974	28.8358	0.75791	48.9651	41.3511
2	Benin	Benin	128984	SIA N SON (128984)	2017	-15538	3122.92	0.081575	1.02901	4529760	450793	Lower Middle Income	37	6122356	-1.27	0	25	68.71	2017	NGO	51	51	98	29.67	6122356	3034.87	0.079275	8.01825	0.0762895	8.01825	32.1462	0.0762895	0.00291	15.3262	15.3262	117.446	13.0188	13.0188	84.7441	0.611709	122.889	104.388	1.16923	0.993196	199.528	72.1643	0.686606	137.936	117.169
2	Benin	Benin	100505	FECECAM (100505)	2015	3611845	6958.37	0.0114067	2.24077	60429781	5722684	Lower Middle Income	37	122000000		22.88	5.77	39.34	2015	Credit Union/Cooperative			294	146.78	122000000	3105.35	0.0050905	8.0412	0.0050776	8.0412	32.3305	0.00507761	1.29e-05	17.917	17.917	160.509	15.56	15.5599	121.056	0.0408301	144.074	125.121	0.0909755	0.0790073	278.788	56.2884	0.0355433	125.419	108.92
2	Benin	Benin	101117	ALIDE (101117)	2018	-178438	5199.82	0.0762742	2.62556	4806938	675519	Lower Middle Income	37	9024899	-1.94	40	18.18	78.41	2018	NGO	103	102	86	59.44	9024899	1980.46	0.0290507	7.59159	0.0286367	7.59159	28.8161	0.0286367	0.00041	15.3856	15.3856	118.358	13.4232	13.4232	90.0917	0.217398	116.801	101.904	0.440592	0.384397	206.524	75.9159	0.286367	153.856	134.232
2	Benin	Benin	101889	ACFB (101889)	2012	311680	2580.51	0.0114375	0.717099	4730752	290647	Lower Middle Income	37	6811747	2.51	100	14.29	87.12	2012	NGO			276	84.21	6811747	3598.54	0.0159496	8.18856	0.0158238	8.18856	33.5263	0.0158238	0.0001252	15.3696	15.3696	118.112	12.5799	12.5799	79.1265	0.129574	125.855	103.011	0.243205	0.199061	193.347	32.7542	0.0632951	61.4784	50.3195
2	Benin	Benin	101889	ACFB (101889)	2016	159968	3575.09	0.00702503	1.35719	5494296	392781	Lower Middle Income	37	8109108	0.94	85.71	30.77	78.14	2016	NGO	32	30	258	90.52	8109108	2634.18	0.0051762	7.87671	0.0051628	7.87671	31.0213	0.0051628	1.33e-05	15.5192	15.5192	120.423	12.881	12.881	82.9602	0.0406659	122.24	101.46	0.0801227	0.0665021	199.903	63.0137	0.0413024	124.154	103.048
2	Benin	Benin	100745	RENACA (100745)	2009	-499590	3427.95	0.0611456	0.602862	4764506	797263	Lower Middle Income	37	8060657	-7.5			51.58	2009	Credit Union/Cooperative	93	93	147	65.73	8060657	5686.13	0.101426	8.64596	0.0966053	8.64596	37.3763	0.0966053	0.0046663	15.3767	15.3767	118.222	13.5889	13.5889	92.3297	0.835246	132.946	117.49	1.48547	1.31276	208.953	8.64596	0.0966053	15.3767	13.5889
2	Benin	Benin	101889	ACFB (101889)	2018	143242	4140.53	0.00888655	1.7433	6998747	500659	Lower Middle Income	37	10001977	0.73	85.71	26.67	88.31	2018	NGO	33	31	277	87.69	10001977	2375.11	0.0050976	7.77322	0.0050846	7.77322	30.2115	0.0050846	1.29e-05	15.7612	15.7612	124.208	13.1237	13.1237	86.1155	0.0395237	122.516	102.013	0.0801396	0.0667287	206.845	77.7322	0.050846	157.612	131.237
2	Benin	Benin	101117	ALIDE (101117)	2009	-204853	3808.72	0.052696	1.30706	2014105	70795	Lower Middle Income	37	3112564	-7.86			92.98	2009	NGO	52	52	217	50.38	3112564	2913.95	0.0403164	7.97761	0.0395249	7.97761	31.8211	0.0395249	0.0007811	14.5157	14.5157	105.353	11.1676	11.1676	62.3572	0.315314	115.8	89.0904	0.573731	0.441397	162.105	7.97761	0.0395249	14.5157	11.1676
2	Benin	Benin	101117	ALIDE (101117)	2013	82608	5246.76	0.0521771	2.52989	5274636	215340	Lower Middle Income	37	7089711	1.01	40	13.33	92	2013	NGO	51	49	208	49.68	7089711	2073.91	0.0206242	7.63767	0.0204144	7.63767	29.167	0.0204144	0.0002084	15.4784	15.4784	119.791	12.28	12.28	75.3989	0.155919	118.219	93.7904	0.315983	0.250689	190.075	38.1884	0.102072	77.3921	61.3999
2	Benin	Benin	115786	PEBCO (115786)	2017	6.29852e+06	6838.1	0.0203468	0.864897	20754970	389947	Lower Middle Income	37	27680094	5.42	0	20.37	68.12	2017	NGO	37	37	436	77.07	27680094	7906.26	0.0235251	8.97554	0.0232526	8.97554	40.2801	0.0232526	0.0002703	16.8483	16.8483	141.933	12.8738	12.8738	82.867	0.208705	151.222	115.549	0.391767	0.299349	216.901	80.7798	0.209274	151.635	115.864
2	Benin	Benin	100745	RENACA (100745)	2010	-270037	3053.64	0.0473796	0.680572	4685801	578579	Lower Middle Income	37	7678187	-7.2	57.14	14.71	50.41	2010	Credit Union/Cooperative	67	67	157	64.27	7678187	4486.87	0.0696173	8.40913	0.0673009	8.40913	35.3568	0.0673009	0.0022647	15.36	15.36	117.966	13.2683	13.2683	88.0243	0.565942	129.165	111.575	1.03374	0.892971	203.802	16.8183	0.134602	30.7201	26.5367
2	Benin	Benin	100505	FECECAM (100505)	2010	103245	5807.33	0.0180367	2.46077	50883930	8148655	Lower Middle Income	37	91257222	-0.16	13.75	0		2010	Credit Union/Cooperative				143.62	91257222	2359.96	0.0073297	7.76682	0.007303	7.76682	30.1618	0.00730296	2.67e-05	17.7451	17.7451	157.444	15.9134	15.9134	126.618	0.0567208	137.823	123.596	0.129591	0.116215	282.384	15.5336	0.0146059	35.4901	31.8267
2	Benin	Benin	115786	PEBCO (115786)	2014	3.41186e+06	6181.24	0.0201804	1.00142	10107622	546514	Lower Middle Income	37	13505819		0			2014	NGO			485	92.12	13505819	6172.46	0.0201517	8.72801	0.0199514	8.72801	38.0891	0.0199514	0.000199	16.1288	16.1288	130.069	13.2113	13.2113	87.2695	0.174136	140.772	115.309	0.321792	0.263584	213.083	52.3681	0.119708	96.7728	79.2679
2	Benin	Benin	101117	ALIDE (101117)	2017	-398768	4807.93	0.051326	2.59196	5847589	1008511	Lower Middle Income	37	10222183	-3.86	40	16.67	82.59	2017	NGO	70	70	110	70.06	10222183	1854.94	0.019802	7.52614	0.0196085	7.52615	28.3214	0.0196085	0.0001922	15.5815	15.5815	121.392	13.824	13.824	95.5513	0.147576	117.269	104.041	0.30553	0.271068	215.399	67.7353	0.176476	140.234	124.416
2	Benin	Benin	101889	ACFB (101889)	2014	182723	3671.77	0.00876554	1.1321	5858516	347104	Lower Middle Income	37	8167252	1.19	85.71	21.43	86.99	2014	NGO	32	30	290	86.9	8167252	3243.33	0.0077427	8.08466	0.0077129	8.08466	32.6809	0.00771291	2.97e-05	15.5834	15.5834	121.421	12.7574	12.7574	81.3754	0.0623563	125.987	103.139	0.120193	0.0983965	198.804	48.508	0.0462774	93.5004	76.5443
2	Benin	Benin	128984	SIA N SON (128984)	2011	128795	2160.16	0.0662474	7.721	1942002	53366	Lower Middle Income	37	2486845	4.37	0	0	53.56	2011	NGO			93	25.34	2486845	279.777	0.0085802	5.63756	0.0085436	5.63756	15.891	0.00854356	3.65e-05	14.4792	14.4792	104.824	10.8849	10.8849	59.241	0.0481649	81.6275	61.3646	0.123704	0.0929962	157.606	16.9127	0.0256307	43.4377	32.6548
2	Benin	Benin	115786	PEBCO (115786)	2012	2.46253e+06	5585.4	0.0168907	1.34135	6688787	536475	Lower Middle Income	37	8644207	5.3	0	23.53	78.91	2012	NGO	21	21	577	94.47	8644207	4164	0.0125923	8.33447	0.0125137	8.33447	34.7317	0.0125137	7.83e-05	15.7159	15.7159	123.495	13.1928	13.1928	87.0247	0.104295	130.984	109.955	0.196664	0.16509	207.337	33.3379	0.0500547	62.8638	52.7711
2	Benin	Benin	100745	RENACA (100745)	2015	834064		0.0236961	1.29662	10182148	1401092	Lower Middle Income	37	13747098	4.53	0			2015	Credit Union/Cooperative				55.75	13747098		0.0182752		0.0181102	8.44423	35.6525	0.0181102	0.000164	16.1362	16.1361	130.188	14.1528	14.1528	100.15	0.152927	136.257	119.509	0.292229	0.25631	228.371	59.1096	0.126772	112.953	99.0693
2	Benin	Benin	115786	PEBCO (115786)	2013	3.12352e+06	6274.55	0.0168054	1.19103	8489670	542309	Lower Middle Income	37	11010161	4.45	0			2013	NGO	27	26	419	94.93	11010161	5268.18	0.01411	8.56963	0.0140114	8.56963	36.7193	0.0140114	9.82e-05	15.9544	15.9544	127.271	13.2036	13.2036	87.1674	0.120072	136.723	113.15	0.223543	0.185001	210.655	42.8481	0.070057	79.7718	66.018
2	Benin	Benin	115786	PEBCO (115786)	2016	5.277e+06	6561.21	0.0216228	0.815342	13294914	579964	Lower Middle Income	37	18373257	5.14	0	22.73	67.93	2016	NGO	32	32	381	87.75	18373257	8047.18	0.0265199	8.9932	0.0261743	8.9932	40.4388	0.0261743	0.0003425	16.4029	16.4029	134.528	13.2707	13.2707	88.056	0.235391	147.514	119.346	0.429334	0.347352	217.678	71.9456	0.209394	131.223	106.166
2	Benin	Benin	100243	Vital Finance (100243)	2009	287443	9642.07	0.149062	1.29203	9468951		Lower Middle Income	37	13317055	2.46		0	74.47	2009	NGO	175	175	113	22.38	13317055	7462.74	0.11537	8.91781	0.109187	8.91781	39.7637	0.109186	0.0059608	16.0635	16.0635	129.018		13.9777	97.6874	0.973704	143.251	124.65	1.75392	1.52617	224.53	8.91781	0.109187	16.0635	13.9777
2	Benin	Benin	128984	SIA N SON (128984)	2016	-30854	2747.41	0.0946439	1.1109	4254883	127565	Lower Middle Income	37	5671442	-1.05	0	30	85.02	2016	NGO	29	29	173	26.33	5671442	2473.13	0.0851956	7.81365	0.0817602	7.81365	30.5265	0.0817602	0.0033424	15.2636	15.2636	116.488	11.7564	11.7564	69.1064	0.638846	119.264	91.8603	1.24795	0.961205	179.445	62.5092	0.654082	122.109	94.0511
2	Benin	Benin	128984	SIA N SON (128984)	2018	72816	3631.54	0.0354357	1.29316	3668467	983140	Lower Middle Income	37	5663802	0.56	0	25	68.55	2018	NGO	88	88	82	38.33	5663802	2808.28	0.0274025	7.94068	0.0270338	7.94068	31.5272	0.0270338	0.0003654	15.1153	15.1153	114.236	13.7985	13.7985	95.1994	0.214667	120.026	109.57	0.408623	0.373026	208.568	79.4068	0.270338	151.153	137.985
2	Benin	Benin	100243	Vital Finance (100243)	2013	711183	13190.8	0.236752				Lower Middle Income	37	22933313	2.53	50	0	68.56	2013	NGO	167	167	180	23.69	22933313					9.5536	45.6356	0.263739	0.0347793		16.3605	133.833		13.5898	92.341	2.51966	156.302	129.831	4.31491	3.58416	222.335	47.768	1.3187	81.8025	67.9489
2	Benin	Benin	101117	ALIDE (101117)	2012	140312	5135.36	0.0498892	2.45975	4370302	187516	Lower Middle Income	37	6431373	2.76	40	22.22	92.17	2012	NGO	47	47	206	49.38	6431373	2087.76	0.0202823	7.64433	0.0200793	7.64433	29.2179	0.0200793	0.0002016	15.2903	15.2903	116.897	12.1416	12.1416	73.7095	0.153493	116.884	92.8145	0.30702	0.243795	185.65	30.5773	0.0803173	61.1614	48.5665
2	Benin	Benin	128984	SIA N SON (128984)	2013	270099	3141.44	0.12617	7.29622	3627878	230967	Lower Middle Income	37	6983355	1.11	0	0		2013	NGO	55	55	213	28.74	6983355	430.557	0.0172925	6.0674	0.0171447	6.0674	18.4067	0.0171447	0.000147	15.1042	15.1042	114.068	12.35	12.35	76.2617	0.104024	91.643	74.9326	0.258957	0.211738	186.537	30.337	0.0857236	75.5208	61.7502
2	Benin	Benin	100745	RENACA (100745)	2016	591246	4718.24	0.0261637	0.986145	10003702	1183117	Lower Middle Income	37	15133106	3.65	0	0	55	2016	Credit Union/Cooperative	77	77	150	58.38	15133106	4784.53	0.0265313	8.47335	0.0261854	8.47335	35.8988	0.0261854	0.0003428	16.1185	16.1185	129.903	13.9837	13.9837	97.7714	0.221878	136.577	118.489	0.422069	0.366168	225.395	67.7868	0.209483	128.948	111.869
2	Benin	Benin	128984	SIA N SON (128984)	2009	18999	2386.19	0.0966495	7.07036	1215589	15368	Lower Middle Income	37	1826265		0	0		2009	NGO			273	34.49	1826265	337.493	0.0136697	5.8245	0.0135771	5.8245	16.9624	0.0135771	9.22e-05	14.0107	14.0107	98.1504	9.64011	9.64011	46.4658	0.0790798	81.6056	56.1488	0.190225	0.130885	135.065	5.8245	0.0135771	14.0107	9.64011
3	Burkina Faso	Burkina Faso	100338	FCPB - BFA (100338)	2010	651596	5905.3	0.00950618	0.9848	125800000		Low Income	32	211100000	1.04	3.1	0	25.22	2010	Credit Union/Cooperative	131	131	87	117.73	211100000	5996.44	0.0096529	8.69909	0.0096066	8.69909	37.8371	0.00960661	4.61e-05	18.6502	18.6503	173.916		15.8871	126.2	0.0835688	162.24	138.203	0.179166	0.152621	296.298	17.3982	0.0192132	37.3005	31.7742
3	Burkina Faso	Burkina Faso	102970	ACFIME (102970)	2013	51658	5070.48	0.0295214	1.58577	1212263	121713	Low Income	32	2480261	2.22	0	57.14	90	2013	NGO	37	37	233	61.06	2480261	3197.47	0.0186164	8.07043	0.0184452	8.07043	32.5659	0.0184452	0.0001701	14.008	14.008	98.112	11.7094	11.7094	68.5554	0.148861	113.051	94.5001	0.258381	0.215983	164.026	40.3522	0.0922262	70.04	58.5472
3	Burkina Faso	Burkina Faso	100338	FCPB - BFA (100338)	2012	6664938		0.00318051	1.19001	137600000		Low Income	32	295000000	2.4				2012	Credit Union/Cooperative				145.58	295000000		0.0026727		0.0026691	8.69009	37.7589	0.00266912	3.56e-06	18.7401	18.7401	175.595		16.1013	129.626	0.0231949	162.853	139.922	0.0500195	0.0429763	301.74	34.7604	0.0106765	74.9604	64.4052
3	Burkina Faso	Burkina Faso	101286	GRAINE sarl (101286)	2014	-161786	6015.32	0.0108177	4.23511	3483128	306830	Low Income	32	4779604	-3.14	100	14.29	99.89	2014	NBFI	39	39	335	28.45	4779604	1420.35	0.0025543	7.25936	0.002551	7.25936	26.3492	0.00255103	3.25e-06	15.0634	15.0634	113.454	12.6341	12.6341	79.8096	0.0185188	109.351	91.7151	0.0384273	0.0322298	190.312	43.5562	0.0153062	90.3807	75.8043
3	Burkina Faso	Burkina Faso	101286	GRAINE sarl (101286)	2016	97267	4602.29	0.0134466	2.85035	4010638	320223	Low Income	32	5819798	4.98	16.67	14.29	98.39	2016	NBFI	25	25	307	40.06	5819798	1614.64	0.0047175	7.38749	0.0047064	7.38749	27.2875	0.00470643	1.11e-05	15.2045	15.2045	115.588	12.6768	12.6768	80.3503	0.0347687	112.323	93.6495	0.0715588	0.0596624	192.744	59.0999	0.0376515	121.636	101.414
3	Burkina Faso	Burkina Faso	102970	ACFIME (102970)	2015	7810	5346.79	0.0464678	2.60438	1191468	80437	Low Income	32	2106579	0.3	20	57.14	89.94	2015	NGO	37	37	331	60.26	2106579	2053	0.0178422	7.62754	0.0176849	7.62754	29.0897	0.0176849	0.0001564	13.9907	13.9907	97.8698	11.2952	11.2952	63.7912	0.134892	106.715	86.1549	0.247423	0.199755	158.028	53.3928	0.123794	97.9349	79.0667
3	Burkina Faso	Burkina Faso	100338	FCPB - BFA (100338)	2009	5492998	5685.08	0.00200847	1.11694	118000000		Low Income	32	177100000	3.07			17.37	2009	Credit Union/Cooperative	131	131	128	103.38	177100000	5089.88	0.0017982	8.53521	0.0017966	8.53521	36.4249	0.00179658	1.61e-06	18.5858	18.5858	172.716		15.78	124.504	0.0153342	158.634	134.685	0.0333908	0.0283499	293.283	8.53521	0.0017966	18.5858	15.78
3	Burkina Faso	Burkina Faso	102289	PAMF-BFA (102289)	2012	-400316	13099.8	0.027755	7.16964	2630988	492238	Low Income	32	4883521	-9.74	0	0	40	2012	NBFI	109	109	193	86.19	4883521	1827.12	0.0038712	7.51104	0.0038637	7.51104	28.2079	0.00386372	7.46e-06	14.7829	14.7829	109.267	13.1067	13.1067	85.8931	0.0290205	111.035	98.4451	0.0571168	0.0506406	193.755	30.0442	0.0154549	59.1315	52.4269
3	Burkina Faso	Burkina Faso	101286	GRAINE sarl (101286)	2012	-164716	4020.64	0.009394	4.09692	4389070		Low Income	32	6148677	-4.33	20	14.29	100	2012	NBFI	27	27	445	29.78	6148677	981.382	0.0022929	6.88998	0.0022903	6.88998	23.7359	0.00229032	2.62e-06	15.2946	15.2946	116.963		16.0741	129.188	0.0157802	105.38	110.75	0.0350296	0.0368147	245.847	27.5599	0.0091613	61.1785	64.2962
3	Burkina Faso	Burkina Faso	102289	PAMF-BFA (102289)	2014	-426825	9109.19	0.0451332	5.71484	7053373	787407	Low Income	32	8632981	-5.62	0	0		2014	NBFI	79	79	289	47.07	8632981	1593.95	0.0078975	7.3746	0.0078665	7.3746	27.1924	0.00786652	3.09e-05	15.769	15.769	124.331	13.5765	13.5765	92.1607	0.0580125	116.29	100.121	0.124047	0.1068	214.088	44.2476	0.0471991	94.6141	81.459
3	Burkina Faso	Burkina Faso	100338	FCPB - BFA (100338)	2015	5274941	6803.86	0.00151742	1.35424	135700000	15545519	Low Income	32	297400000	1.36	33.93	38.46	32.27	2015	Credit Union/Cooperative	275	275	64	150.01	297400000	5024.11	0.0011205	8.5222	0.0011199	8.5222	36.314	0.00111987	6.27e-07	18.7257	18.7257	175.325	16.5593	16.5593	137.105	0.0095437	159.584	141.122	0.0209703	0.0185442	310.084	59.6554	0.0078391	131.08	115.915
3	Burkina Faso	Burkina Faso	140654	PMBF-SA (140654)	2016	163097	5346.06	0.00799718	5.24619	4398597	174727	Low Income	32	5492120	2.6	0	66.67		2016	NBFI	53	53	247	64.59	5492120	1019.03	0.0015244	6.92759	0.0015232	6.92759	23.9958	0.00152322	1.16e-06	15.2968	15.2968	116.996	12.071	12.071	72.8543	0.0105522	105.97	83.6229	0.0233003	0.0183867	184.647	55.4207	0.0121857	122.374	96.5679
3	Burkina Faso	Burkina Faso	140654	PMBF-SA (140654)	2011	-462272	6418.36	0	3.70748	511174	579590	Low Income	32	3512114	-13.94	25	0	83.33	2011	NBFI			48	68.36	3512114	1731.19	0	7.45714	0	7.45714	27.8045	0	0	13.1445	13.1445	86.3885	13.2701	13.2701	88.0475	0	98.0202	98.9569	0	0	174.428	22.3714	0	39.4334	39.8102
3	Burkina Faso	Burkina Faso	140654	PMBF-SA (140654)	2012	-512554	6978.5	0.00139362	4.88423	2097687	332980	Low Income	32	3741252	-15.48	25	50		2012	NBFI	227	227	156	48.35	3741252	1428.78	0.0002853	7.26528	0.0002853	7.26528	26.3921	0.00028529	4.07e-08	14.5564	14.5563	105.944	12.7158	12.7158	80.8463	0.0020727	105.756	92.3841	0.0041528	0.0036277	185.096	29.0611	0.0011412	58.2254	50.8634
3	Burkina Faso	Burkina Faso	102970	ACFIME (102970)	2017	53751	5033.67	0.0134597	2.24132	2126092	89993	Low Income	32	2858372	2.13	20	77.78	89.88	2017	NGO	37	37	379	56.77	2858372	2245.85	0.0060053	7.71729	0.0059873	7.71729	29.7782	0.00598732	1.79e-05	14.5698	14.5698	106.139	11.4075	11.4075	65.0655	0.0462059	112.439	88.0349	0.0872341	0.0683004	166.205	69.4556	0.0538859	131.128	102.668
3	Burkina Faso	Burkina Faso	140654	PMBF-SA (140654)	2013	-181764	8549.89	0	5.68701	3543690	233187	Low Income	32	4203090	-5.86	25	33.33	66.31	2013	NBFI	103	103	251	42.93	4203090	1503.41	0	7.31616	0	7.31616	26.7631	0	0	15.0807	15.0807	113.713	12.3596	12.3596	76.3799	0	110.333	90.4248	0	0	186.391	36.5808	0	75.4034	61.798
3	Burkina Faso	Burkina Faso	101286	GRAINE sarl (101286)	2010	-279830	4014.65	0	2.33529	2043177		Low Income	32	4697730	-7.9	0	28.57	100	2010	NBFI	31	31	440	9.81	4697730	1719.12	0	7.45015	0	7.45015	27.7524	0	0	14.53	14.53	105.561		19.5141	190.399	0	108.251	145.383	0	0	283.54	14.9003	0	29.06	39.0281
3	Burkina Faso	Burkina Faso	102970	ACFIME (102970)	2016	28688	4861.12	0.0272129	3.06557	1412252	76898	Low Income	32	2176890	1.31	20	87.5	89.91	2016	NGO	36	36	363	61.91	2176890	1585.71	0.0088769	7.36942	0.0088378	7.36942	27.1542	0.00883776	3.91e-05	14.1607	14.1607	100.263	11.2502	11.2502	63.284	0.0651292	104.356	82.9078	0.125149	0.099427	159.311	58.9554	0.0707021	113.286	90.002
3	Burkina Faso	Burkina Faso	102289	PAMF-BFA (102289)	2016	125804	5755.05	0.0871031	5.70749	9927963	1079270	Low Income	32	12486641	0.93	0	18.18	29.91	2016	NBFI	63	63	240	51	12486641	1008.33	0.0152612	6.91704	0.0151459	6.91705	23.9228	0.0151459	0.0001147	16.1109	16.1109	129.78	13.8918	13.8918	96.491	0.104765	111.44	96.0902	0.244014	0.210404	223.809	55.3364	0.121167	128.887	111.134
3	Burkina Faso	Burkina Faso	101286	GRAINE sarl (101286)	2013	-265492		0.0358007	4.08966	3481941	1713513	Low Income	32	7168508	-5.14				2013	NBFI	34	34		26.91	7168508		0.008754		0.0087159	7.07467	25.0255	0.00871588	3.8e-05	15.0631	15.0631	113.448	14.3541	14.3541	103.019	0.061662	106.567	101.55	0.131288	0.125108	216.217	35.3734	0.0435794	75.3155	71.7703
3	Burkina Faso	Burkina Faso	100338	FCPB - BFA (100338)	2013	8383872	4976.99	0.00358213	0.841269	146500000	10945263	Low Income	32	315900000	2.64	24.18	28.21		2013	Credit Union/Cooperative	192	192	67	145.5	315900000	5916.05	0.004258	8.68559	0.004249	8.68559	37.7198	0.00424897	9.03e-06	18.8027	18.8027	176.771	16.2084	16.2084	131.356	0.0369048	163.313	140.78	0.0798922	0.0688691	304.763	43.428	0.0212448	94.0137	81.0421
3	Burkina Faso	Burkina Faso	101286	GRAINE sarl (101286)	2015	3326	4323.21	0.0138458	3.30247	3679548	278209	Low Income	32	5151214	-0.3	33.33	14.29	99.26	2015	NBFI	32	32	325	33.32	5151214	1309.08	0.0041926	7.17784	0.0041838	7.17785	25.7607	0.00418379	8.75e-06	15.1183	15.1183	114.281	12.5361	12.5361	78.5773	0.0300306	108.517	89.9824	0.0632518	0.0524486	189.525	50.2449	0.0292865	105.828	87.7529
3	Burkina Faso	Burkina Faso	102970	ACFIME (102970)	2012	8513		0.0335189	1.25793	1073027	147910	Low Income	32	2478271					2012	NGO					2478271		0.0266461		0.0262973	8.29051	34.3663	0.0262973	0.0003458	13.886	13.886	96.4104	11.9044	11.9044	70.857	0.218018	115.122	98.6932	0.365164	0.313053	165.304	33.162	0.105189	55.544	47.6175
3	Burkina Faso	Burkina Faso	102289	PAMF-BFA (102289)	2015	-207429	5285.27	0.0678271	4.97557	8762766	957424	Low Income	32	10978473	-2.39	0	0		2015	NBFI	60	60	218	44.9	10978473	1062.24	0.013632	6.96908	0.0135399	6.96908	24.284	0.0135399	9.17e-05	15.986	15.986	127.776	13.772	13.772	94.834	0.0943609	111.408	95.9782	0.21645	0.186472	220.16	48.7836	0.0947796	111.902	96.404
3	Burkina Faso	Burkina Faso	140654	PMBF-SA (140654)	2014	75633	7340.09	0.0025442	8.09868	4213551	125020	Low Income	32	4979216	0.87	0	66.67	55.35	2014	NBFI	64	64	276	59.09	4979216	906.332	0.0003141	6.81051	0.0003141	6.81051	23.1915	0.0003141	4.93e-08	15.2538	15.2538	116.34	11.7362	11.7362	68.8696	0.0021392	103.886	79.9297	0.0047912	0.0036864	179.022	40.863	0.0018846	91.5229	70.4174
3	Burkina Faso	Burkina Faso	101286	GRAINE sarl (101286)	2017	-99159	4180.85	0.0216395	3.13429	5407786	391053	Low Income	32	7044933	-1.93	50	14.29	96.61	2017	NBFI	40	40	222	44.06	7044933	1333.91	0.0069041	7.19662	0.0068804	7.19662	25.8957	0.00688039	2.37e-05	15.5033	15.5033	120.177	12.8766	12.8766	82.9034	0.0495156	111.572	92.668	0.106669	0.0885961	199.631	64.7696	0.0619235	139.53	115.889
3	Burkina Faso	Burkina Faso	102970	ACFIME (102970)	2014	5435	5824.93	0.0406348	2.27036	1326913	96045	Low Income	32	2429858	0.26	0	57.14	90	2014	NGO	36	36	278	50.76	2429858	2565.64	0.017898	7.85035	0.0177397	7.85035	30.814	0.0177397	0.0001573	14.0984	14.0984	99.382	11.4726	11.4726	65.8101	0.139263	110.677	90.0638	0.250101	0.20352	161.745	47.1021	0.106438	84.5902	68.8355
3	Burkina Faso	Burkina Faso	101286	GRAINE sarl (101286)	2011	20589	3855.04	0	4.29208	3595561		Low Income	32	5247547	-1.12	0	28.57	100	2011	NBFI	27	27	499	23.25	5247547	898.176	0	6.80148	0	6.80148	23.1301	0	0	15.0952	15.0952	113.933		17.7941	158.314	0	102.67	121.026	0	0	268.605	20.4044	0	45.2856	53.3822
3	Burkina Faso	Burkina Faso	102289	PAMF-BFA (102289)	2017	-597363	5611.04	0.0710602	6.3307	12417974	1357982	Low Income	32	14725009	-4.64	0	11.11		2017	NBFI	83	83	225	54.51	14725009	886.322	0.0112247	6.78821	0.0111622	6.78821	23.0399	0.0111622	6.23e-05	16.3347	16.3347	133.411	14.1215	14.1215	99.7085	0.0757711	110.883	95.8598	0.18233	0.157627	230.67	61.0939	0.100459	147.012	127.094
3	Burkina Faso	Burkina Faso	102289	PAMF-BFA (102289)	2018	-214313	5658.24	0.0750635	2.33194	13057154	1536038	Low Income	32	17029131	-2.86	0	16.67	27.63	2018	NBFI	95	95	171	59.23	17029131	2426.41	0.0321893	7.79458	0.0316821	7.79458	30.3777	0.0316821	0.0005019	16.3849	16.3848	134.232	14.2447	14.2447	101.456	0.246949	127.713	111.032	0.519107	0.451303	233.398	77.9458	0.316821	163.849	142.447
3	Burkina Faso	Burkina Faso	100338	FCPB - BFA (100338)	2014	8546164	8827.57	0.00151108	1.52629	147200000	12182706	Low Income	32	307200000	1.96	24.18	28.21	20.13	2014	Credit Union/Cooperative	326	326	68	143.47	307200000	5783.66	0.00099	8.66296	0.0009895	8.66296	37.5235	0.00098954	4.9e-07	18.8073	18.8073	176.857	16.3155	16.3155	133.098	0.0085724	162.927	141.341	0.0186106	0.0161449	306.85	51.9778	0.0059373	112.844	97.8932
3	Burkina Faso	Burkina Faso	101286	GRAINE sarl (101286)	2009	-119332	3082.12	0	2.67265	1682625		Low Income	32	4710052	-2.89			100	2009	NBFI	20	20	329	4.9	4710052	1153.21	0	7.05117	0	7.05117	24.8595	0	0	14.3359	14.3359	102.758		21.2341	225.443	0	101.085	149.725	0	0	304.409	7.05117	0	14.3359	21.2341
3	Burkina Faso	Burkina Faso	140654	PMBF-SA (140654)	2010	-199877	8616.8	0	6.8146	0	486048	Low Income	32	3741460	-5.31				2010	NBFI					3741460	1264.46	0	7.14319	0	7.14319	25.5126	0	0	0	0	0	13.0941	13.0941	85.7273	0	0	93.5334	0	0	0	14.2864	0	0	26.1881
3	Burkina Faso	Burkina Faso	102970	ACFIME (102970)	2018	90806	5166.44	0.0150604	1.67458	2095077	166872	Low Income	32	2758990	2.58	20	70	89.85	2018	NGO	36	36	399	59.63	2758990	3085.22	0.0089936	8.0347	0.0089534	8.0347	32.2782	0.00895337	4.01e-05	14.5551	14.5551	105.925	12.025	12.025	72.3002	0.0719377	116.946	96.6172	0.130317	0.107664	175.025	80.347	0.0895337	145.551	120.25
4	Burundi	Burundi	104324	WISE (104324)	2013	20394	2059.9	0	0.797544	1208768	302251	Low Income	22	2491247	-0.59	0	33.33		2013	NBFI	103		80	53.68	2491247	2582.81	0	7.85702	0	7.85702	30.8664	0	0	14.0051	14.0051	98.0716	12.619	12.619	79.6198	0	110.038	99.1479	0	0	176.731	39.2851	0	70.0256	63.0951
4	Burundi	Burundi	101266	CECM (101266)	2010	190305	3556.81	0.0915313	0.65896	3204152	48611	Low Income	32	7398331	3.01	100	50	69	2010	Credit Union/Cooperative	40	48	208	161.75	7398331	5397.62	0.138903	8.5939	0.130065	8.5939	36.9275	0.130065	0.0084585	14.98	14.98	112.2	10.7916	10.7916	58.2296	1.11777	128.736	92.7421	1.94837	1.40362	161.658	17.1878	0.260131	29.9599	21.5832
4	Burundi	Burundi	168955	DIFO s.a. (168955)	2015	35571	2597.34	0.218273	4.53133	746399	24092	Low Income	22	1150275	0.73	20	100		2015	NBFI	110	110	52	102.44	1150275	573.197	0.0481698	6.35297	0.0470456	6.35297	20.1801	0.0470456	0.0011066	13.523	13.523	91.436	10.0897	10.0897	50.9008	0.298879	85.9113	64.0994	0.636198	0.474674	136.443	44.4708	0.329319	94.6611	70.6277
4	Burundi	Burundi	104324	WISE (104324)	2015	-61206	4371.09	0	0.853657	1001037	333226	Low Income	22	2577390	-2.28	41.03	33.33		2015	NBFI			92	121.5	2577390	5120.43	0	8.54119	0	8.54119	36.476	0	0	13.8165	13.8165	95.4485	12.7166	12.7166	80.8557	0	118.01	108.615	0	0	175.699	59.7883	0	96.7158	89.0161
4	Burundi	Burundi	115793	CECAD (115793)	2013	1737973	4141.96	0	1.69898	12766877	2299642	Low Income	22	27838951	5.77	0	0		2013	Credit Union/Cooperative	45	45	201	96.2	27838951	2437.91	0	7.79931	0	7.79931	30.4146	0	0	16.3624	16.3624	133.863	14.6483	14.6483	107.286	0	127.615	114.246	0	0	239.68	38.9965	0	81.8118	73.2413
4	Burundi	Burundi	115793	CECAD (115793)	2015	1936050	5090.33	0	4.84713	20175185	2029166	Low Income	22	30194613	6.13	0	0	1.38	2015	Credit Union/Cooperative				70.12	30194613	1050.17	0	6.95766	0	6.95766	24.2045	0	0	16.82	16.82	141.456	14.5231	14.5231	105.461	0	117.028	101.047	0	0	244.279	48.7036	0	117.74	101.662
4	Burundi	Burundi	116494	RECECA - INKINGI (116494)	2011	65630	2947.73	0	17.0536	650188	22509	Low Income	22	789339	8.46	0	20		2011	NBFI			28	36.9	789339	172.851	0	5.1582	0	5.1582	13.3035	0	0	13.385	13.385	89.5794	10.0217	10.0217	50.2174	0	69.0426	51.694	0	0	134.141	15.4746	0	40.1551	30.0651
4	Burundi	Burundi	116494	RECECA - INKINGI (116494)	2013	25105	2644.26	0	1.48349	346003	330000	Low Income	22	1042203	1.66	0	20		2013	NBFI		423	35	90.01	1042203	1782.46	0	7.48631	0	7.48631	28.0224	0	0	12.7542	12.7542	81.3349	12.7068	12.7069	80.732	0	95.4819	95.1274	0	0	162.066	37.4316	0	63.771	63.5343
4	Burundi	Burundi	101266	CECM (101266)	2009	128988	3596.35	0.0410199	0.797059	2382442	62804	Low Income	22	5253434	2.63	100		71	2009	Credit Union/Cooperative	57	57	122	141.33	5253434	4512.02	0.0514641	8.41472	0.0501836	8.41472	35.4038	0.0501836	0.0012592	14.6836	14.6836	107.805	11.0478	11.0478	61.0268	0.422281	123.559	92.9641	0.736877	0.554417	162.222	8.41472	0.0501836	14.6836	11.0478
4	Burundi	Burundi	101657	COSPEC (101657)	2012	19362	1432.08	0.0066912	0.364282	166675	11769	Low Income	22	802865	5.7	28.57	28.57		2012	Credit Union/Cooperative	185	185	14	215.58	802865	3931.25	0.0183682	8.27697	0.0182016	8.27697	34.2541	0.0182016	0.0001656	12.0238	12.0238	72.286	9.37331	9.37331	43.9295	0.150654	99.5207	77.5826	0.218852	0.170609	112.703	33.1079	0.0728062	48.0952	37.4932
4	Burundi	Burundi	101657	COSPEC (101657)	2013	-21685	1444.44	0	0.506009	192617	52991	Low Income	22	928216	-2.53	28.57	28.57		2013	Credit Union/Cooperative	270	270	14	199.01	928216	2854.58	0	7.95703	0	7.95703	31.6572	0	0	12.1685	12.1685	74.0358	10.8779	10.8779	59.1643	0	96.8248	86.5558	0	0	132.367	39.7852	0	60.8423	54.3895
4	Burundi	Burundi	101266	CECM (101266)	2011	207459	4057.71	0.0925381	0.947933	3649540	94347	Low Income	32	8551165	2.6	100	60	50.93	2011	Credit Union/Cooperative	48	48	165	162.86	8551165	4280.58	0.097621	8.36208	0.0931451	8.36208	34.9622	0.0931451	0.004338	15.1101	15.1101	114.158	11.4548	11.4547	65.6056	0.778887	126.352	95.7855	1.40743	1.06695	173.083	25.0862	0.279435	45.3303	34.3642
4	Burundi	Burundi	101657	COSPEC (101657)	2009	-48179		0.0130116	0.408813	262471	58054	Low Income	22	860111	-5.85	28.57	28.57		2009	Credit Union/Cooperative				153.77	860111		0.0318278		0.0313318	8.13106	33.0571	0.0313318	0.0004908	12.4779	12.4779	77.849	10.9692	10.9691	60.1611	0.25476	101.459	89.1908	0.390954	0.343683	136.872	8.13106	0.0313318	12.4779	10.9692
4	Burundi	Burundi	101266	CECM (101266)	2013	292826	3569.17	0.10012	0.789367	4532926	90601	Low Income	32	9174771		100	63.64	51	2013	Credit Union/Cooperative	46	44	167	139.91	9174771	4521.56	0.126836	8.41683	0.119414	8.41683	35.4216	0.119414	0.0071298	15.3269	15.3269	117.457	11.4142	11.4142	65.1423	1.00509	129.004	96.0717	1.83024	1.36302	174.945	42.0842	0.597068	76.6344	57.0712
4	Burundi	Burundi	168955	DIFO s.a. (168955)	2013	23188	2363.78	0.122501	4.57423	580423	21014	Low Income	22	800156	2.08	20	100		2013	NBFI				98.29	800156	516.761	0.0267807	6.24951	0.0264284	6.24951	19.5282	0.0264284	0.0003492	13.2715	13.2715	88.0665	9.95299	9.95299	49.531	0.165165	82.9405	62.2014	0.350745	0.263042	132.091	31.2476	0.132142	66.3576	49.765
4	Burundi	Burundi	115793	CECAD (115793)	2014	1850759	4579.27	0.0605192	2.18126	18639033	2896000	Low Income	22	32924606	8.15	0	0		2014	Credit Union/Cooperative				84.4	32924606	2099.37	0.0277451	7.64987	0.0273672	7.64987	29.2602	0.0273672	0.0003745	16.7408	16.7408	140.127	14.8788	14.8788	110.69	0.209355	128.065	113.821	0.458147	0.407192	249.083	45.8992	0.164203	100.445	89.273
4	Burundi	Burundi	104324	WISE (104324)	2012	62849	2206.5	0	0.825889	872279	73967	Low Income	22	2231643	3.05	0	33.33		2012	NBFI	144			64.7	2231643	2671.66	0	7.89083	0	7.89083	31.1326	0	0	13.6789	13.6789	93.5557	11.2114	11.2114	62.8476	0	107.938	88.4672	0	0	153.359	31.5633	0	54.7155	44.8456
4	Burundi	Burundi	101266	CECM (101266)	2014	348443	4442.2	0.0927586	0.974156	5374830	160647	Low Income	32	11588562	2.78	100	53.85	56.35	2014	Credit Union/Cooperative	52	49	137	153.32	11588562	4560.05	0.0952194	8.42531	0.0909547	8.42531	35.4929	0.0909547	0.0041364	15.4972	15.4972	120.082	11.987	11.987	71.8437	0.766321	130.569	100.994	1.40955	1.09027	185.765	50.5519	0.545728	92.9834	71.9218
4	Burundi	Burundi	168955	DIFO s.a. (168955)	2014	25941	2365.77	0.144791	5.64185	723166	131756	Low Income	22	1518171	1.44	20	100		2014	NBFI			52	138.73	1518171	419.326	0.0256638	6.04103	0.02534	6.04103	18.247	0.02534	0.0003211	13.4914	13.4914	91.0089	11.7887	11.7887	69.4869	0.15308	81.5019	71.216	0.341872	0.298726	159.046	36.2462	0.15204	80.9484	70.7323
4	Burundi	Burundi	116494	RECECA - INKINGI (116494)	2012	72351	3480.36	0	1.53183	647930	13623	Low Income	22	968409	8.23	0	20		2012	NBFI	536	536	45	35.93	968409	2272.03	0	7.72887	0	7.72887	29.8677	0	0	13.3815	13.3815	89.5328	9.51959	9.51959	45.3113	0	103.424	73.5756	0	0	127.387	30.9155	0	53.5262	38.0784
4	Burundi	Burundi	116494	RECECA - INKINGI (116494)	2014	56223	3709.82	0.0995626	0.719449	667370	1017	Low Income	22	1150915	6.37	0	20		2014	NBFI				45.12	1150915	5156.47	0.138387	8.5482	0.129613	8.5482	36.5359	0.129613	0.0083997	13.4111	13.4111	89.9288	6.9256	6.9256	23.9819	1.10796	114.641	59.2014	1.73825	0.897645	92.8799	51.2892	0.777676	80.4666	41.5536
4	Burundi	Burundi	116494	RECECA - INKINGI (116494)	2015	-31340	4262.79	0	1.06238	632491	28257	Low Income	22	1254296	-2.84	0	20		2015	NBFI				68.49	1254296	4012.47	0	8.29741	0	8.29741	34.4235	0	0	13.3574	13.3574	89.2104	10.2491	10.2491	52.5224	0	110.832	85.0413	0	0	136.902	58.0819	0	93.502	71.7439
4	Burundi	Burundi	101266	CECM (101266)	2016	246841	4251.82	0.102192	1.44821	6118360	282740	Low Income	32	13044897	1.63	100	66.67	34.94	2016	Credit Union/Cooperative	72	72	170	149.22	13044897	2935.9	0.0705639	7.98511	0.0681855	7.98511	31.881	0.0681855	0.0023246	15.6268	15.6268	122.099	12.5523	12.5523	78.7799	0.544469	124.782	100.231	1.06552	0.855884	196.152	63.8809	0.545484	125.014	100.418
4	Burundi	Burundi	115793	CECAD (115793)	2011	1103172	4594.2	0	1.65274	17363543	3070687	Low Income	22	30952108	3.88	0	0		2011	Credit Union/Cooperative			324	80.68	30952108	2779.75	0	7.93048	0	7.93048	31.4462	0	0	16.6699	16.6699	138.942	14.9374	14.9374	111.563	0	132.2	118.461	0	0	249.005	23.7914	0	50.0097	44.8122
4	Burundi	Burundi	101657	COSPEC (101657)	2014	-58707	1522.72	0.00721276	0.502851	307847	3185	Low Income	22	1146258	-4.28	28.57	28.57		2014	Credit Union/Cooperative				119.38	1146258	3028.17	0.0143437	8.01605	0.0142418	8.01604	32.1285	0.0142418	0.0001014	12.6374	12.6374	79.8515	8.06652	8.06652	32.5344	0.114163	101.302	64.6616	0.179979	0.114882	101.94	48.0963	0.0854509	75.8242	48.3991
4	Burundi	Burundi	168955	DIFO s.a. (168955)	2012	14217	2433.42	0.164103	5.33608	302952	18689	Low Income	22	481699	3.29	20	100	11.72	2012	NBFI	52	49	124	98.48	481699	456.032	0.0307536	6.12475	0.0302901	6.12475	18.7563	0.0302901	0.0004587	12.6213	12.6213	79.649	9.83574	9.83574	48.3709	0.18552	77.3025	60.2415	0.382302	0.297926	124.14	24.499	0.121161	50.4853	39.343
4	Burundi	Burundi	104324	WISE (104324)	2014	-39346		0.122299	0.741008	1521226	303971	Low Income	22	3254623	-1.48	0	33.33		2014	NBFI				49.55	3254623		0.165044		0.152759	8.1991	33.6127	0.152759	0.0116676	14.235	14.235	101.318	12.6247	12.6247	79.6914	1.25249	116.715	103.511	2.17453	1.92853	179.713	49.1946	0.916554	85.4102	75.7481
4	Burundi	Burundi	101657	COSPEC (101657)	2011	-8123	1586.89	0.00629915	0.449649	174653	17243	Low Income	22	1020953	-0.88	28.57	28.57	19.88	2011	Credit Union/Cooperative				285.34	1020953	3529.16	0.014009	8.1691	0.0139118	8.1691	33.3671	0.0139118	9.68e-05	12.0706	12.0706	72.8492	9.75522	9.75522	47.5821	0.113647	98.6056	79.6913	0.167923	0.135713	117.751	24.5073	0.0417354	36.2117	29.2657
4	Burundi	Burundi	168955	DIFO s.a. (168955)	2011	-10283	2560.81	0.0987382	2.43105	222949	9111	Low Income	22	386459	-3.19	20	100		2011	NBFI	97	87	92	102.65	386459	1053.38	0.0406155	6.96071	0.0398123	6.96071	24.2257	0.0398123	0.0007925	12.3147	12.3147	75.826	9.11735	9.11735	41.563	0.277122	85.719	63.4632	0.490277	0.362983	112.277	20.8821	0.119437	36.9441	27.352
4	Burundi	Burundi	101266	CECM (101266)	2015	290726	4004.47	0.111158	1.10682	5191271	117658	Low Income	32	12056204	2.46	100		55	2015	Credit Union/Cooperative	73	73	110	170.96	12056204	3618	0.100431	8.19395	0.0957015	8.19395	33.5704	0.0957015	0.0045794	15.4625	15.4625	119.544	11.6755	11.6755	68.1592	0.784173	126.699	95.6689	1.47978	1.11737	180.533	57.3577	0.66991	108.237	81.7288
4	Burundi	Burundi	101657	COSPEC (101657)	2010	-54578	1395.97	0.00503248	0.40315	235289	76960	Low Income	22	953882	-10.3	28.57	28.57		2010	Credit Union/Cooperative				165.23	953882	3462.65	0.0124829	8.15008	0.0124056	8.15008	33.2119	0.0124056	7.69e-05	12.3686	12.3686	76.4908	11.251	11.2511	63.2931	0.101107	100.805	91.697	0.15344	0.139576	139.16	16.3002	0.0248112	24.7371	22.5021
4	Burundi	Burundi	104324	WISE (104324)	2011	-4784	3707.75	0	5.2064	1060209	113058	Low Income	22	1889843	-0.26	0	33.33		2011	NBFI			93	59.61	1889843	712.153	0	6.5697	0	6.5697	21.5804	0	0	13.874	13.874	96.2436	11.6357	11.6357	67.6944	0	91.1478	76.4428	0	0	161.433	19.7091	0	41.6219	34.907
4	Burundi	Burundi	115793	CECAD (115793)	2012	1040714	4391.93	0	2.41804	10334705	2157629	Low Income	22	31392350	3.3	0	0		2012	Credit Union/Cooperative	51	51	220	111.9	31392350	1816.32	0	7.50512	0	7.50512	28.1634	0	0	16.151	16.151	130.428	14.5845	14.5845	106.354	0	121.215	109.459	0	0	235.555	30.0205	0	64.6041	58.3381
5	Cameroon	Cameroon	100712	CDS (100712)	2014	270820		0.0289061	2.37603	23203699	2332230	Lower Middle Income	34	29728015	1.13				2014	NBFI				91.8	29728015		0.0121657		0.0120923	9.67295	46.783	0.0120923	7.31e-05	16.9598	16.9598	143.818	14.6623	14.6623	107.492	0.116968	164.052	141.828	0.205083	0.177301	248.671	58.0377	0.0725538	101.759	87.974
5	Cameroon	Cameroon	100712	CDS (100712)	2011	76133		0.0197659	2.22358	18125163	5767627	Lower Middle Income	34	29155582	0.59				2011	NBFI				117.95	29155582		0.0088892		0.0088499	8.58095	36.8163	0.00884993	3.92e-05	16.7128	16.7128	139.659	15.5678	15.5678	121.178	0.0759408	143.412	133.586	0.147907	0.137774	260.181	25.7429	0.0265498	50.1384	46.7033
5	Cameroon	Cameroon	102443	SOFINA (102443)	2010	55212	1227.54	0.0287254	2.61012	1984776	206717	Lower Middle Income	34	2911871	2.22	37.5	50	40.01	2010	NBFI	295	207	18	105.41	2911871	470.298	0.0110054	6.15549	0.0109452	6.15549	18.945	0.0109452	5.99e-05	14.501	14.501	105.14	12.2391	12.2391	74.8979	0.0673733	89.2609	75.3377	0.158717	0.13396	177.48	12.311	0.0218905	29.002	24.4782
5	Cameroon	Cameroon	138017	Pan-African Savings and Loans SA (138017)	2017	206053	6582.85	0.014758	3.29183	7813987	470743	Lower Middle Income	34	13402337	0.41	25	24.39	55.19	2017	NBFI	494	494	27	125.66	13402337	1999.75	0.0044832	7.60128	0.0044732	7.60128	28.8897	0.00447321	1e-05	15.8714	15.8714	125.951	13.0621	13.0621	85.3088	0.0340021	120.643	99.2884	0.0709962	0.0584294	207.314	68.4115	0.0402589	142.843	117.559
5	Cameroon	Cameroon	100594	MC² (100594)	2009	1335177	2147.61	0.0105467	0.919084	19740786	3721099	Lower Middle Income	34	65760535	1.84	0		25.01	2009	Credit Union/Cooperative	110	110	81	230.42	65760535	2336.69	0.0114752	7.75692	0.0114099	7.75692	30.0849	0.0114099	6.51e-05	16.7982	16.7982	141.09	15.1295	15.1295	114.451	0.0885055	130.302	117.359	0.191665	0.172626	254.149	7.75692	0.0114099	16.7982	15.1295
5	Cameroon	Cameroon	100594	MC² (100594)	2011	579277	2498.01	0.0150307	1.20392	24032529	9517720	Lower Middle Income	34	80605396	0.76	0			2011	Credit Union/Cooperative	277	277	38	220.23	80605396	2074.89	0.0124847	7.63814	0.0124074	7.63815	29.1706	0.0124074	7.7e-05	16.9949	16.9949	144.414	16.0687	16.0687	129.101	0.0947697	129.81	122.735	0.210863	0.199371	273.086	22.9144	0.0372223	50.9848	48.206
5	Cameroon	Cameroon	100594	MC² (100594)	2013	79935	2728.36	0.0113622	0.994959	27106916	7035573	Lower Middle Income	34	95787700	-0.08	0	22.22	29.31	2013	Credit Union/Cooperative	301	301	38	208.87	95787700	2742.18	0.0114197	7.91687	0.011355	7.91687	31.3385	0.011355	6.45e-05	17.1153	17.1153	146.467	15.7665	15.7665	124.291	0.0898963	135.5	124.821	0.194345	0.179029	269.848	39.5844	0.0567751	85.5765	78.8324
5	Cameroon	Cameroon	101776	Advans Cameroun (101776)	2010	-365104	6590.1	0.0571072	3.80657	12329137	710357	Lower Middle Income	34	15303714	-4.34	0	30	39.84	2010	NBFI	423	419	38	54.92	15303714	1731.24	0.0150023	7.45717	0.0148909	7.45717	27.8047	0.0148909	0.0001109	16.3275	16.3275	133.293	13.4735	13.4735	90.7679	0.111044	121.757	100.474	0.24313	0.200632	219.989	14.9144	0.0297817	32.6549	26.9471
5	Cameroon	Cameroon	101776	Advans Cameroun (101776)	2013	581086	8827.48	0.0215986	5.83884	34532160	941251	Lower Middle Income	34	40782689	0.15	0	0	33.06	2013	NBFI	610	596	29	48.77	40782689	1511.86	0.0036991	7.32175	0.0036923	7.32175	26.8041	0.00369231	6.82e-06	17.3574	17.3574	150.64	13.755	13.755	94.5995	0.0270342	127.087	100.71	0.0640888	0.0507875	238.75	36.6088	0.0184615	86.787	68.7748
5	Cameroon	Cameroon	138017	Pan-African Savings and Loans SA (138017)	2016	239276	6036.04	0.0166883	3.44818	5581079	516532	Lower Middle Income	34	11315094	0.62	25	26.32	54.5	2016	NBFI	406	406	28	137.53	11315094	1750.5	0.0048397	7.46823	0.0048281	7.46823	27.8872	0.00482806	1.17e-05	15.5349	15.5349	120.666	13.1549	13.1549	86.5256	0.036057	116.018	98.2438	0.0750034	0.0635126	204.36	59.7458	0.0386245	124.279	105.239
5	Cameroon	Cameroon	101037	CamCCUL (101037)	2013	-3856894	4274.02	0.050188	0.866078	187900000	72447131	Lower Middle Income	34	330200000	-1.45	32.8	28.83	29.98	2013	Credit Union/Cooperative	273	254	51	126.92	330200000	4934.92	0.0579486	8.50429	0.0563317	8.50429	36.1615	0.0563317	0.0015866	19.0515	19.0515	181.481	18.0984	18.0984	163.775	0.479061	162.02	153.914	1.07321	1.01951	344.802	42.5215	0.281659	95.2578	90.4918
5	Cameroon	Cameroon	138017	Pan-African Savings and Loans SA (138017)	2014	-383173	7634.88	0.0314742	3.70669	5089476	369141	Lower Middle Income	34	10254138	-3.73	40	60.24	55.76	2014	NBFI	330	330	46	143.94	10254138	2059.76	0.0084912	7.63083	0.0084554	7.63083	29.1148	0.00845535	3.57e-05	15.4427	15.4427	119.238	12.8189	12.8189	82.1626	0.0645214	117.841	97.8191	0.130573	0.108389	197.959	45.785	0.0507321	92.6561	76.9136
5	Cameroon	Cameroon	101776	Advans Cameroun (101776)	2017	-528876	9092.85	0.0360185	9.46792	35472375	2460124	Lower Middle Income	34	46197299	-1.54	25	0	32.33	2017	NBFI	750	719	25	104.29	46197299	960.386	0.0038043	6.86838	0.003797	6.86838	23.5873	0.00379705	7.21e-06	17.3843	17.3843	151.106	14.7157	14.7157	108.276	0.0260796	119.402	101.073	0.0660089	0.0558763	255.822	61.8154	0.0341734	156.458	132.441
5	Cameroon	Cameroon	100763	ACEP Cameroon (100763)	2014	1902161	9866.23	0.148991	3.64212	32360386	878232	Lower Middle Income	34	39182548		0	0	32.57	2014	NBFI	433	433	46	26.02	39182548	2708.92	0.0409077	7.90468	0.0400931	7.90468	31.2419	0.0400931	0.0008037	17.2924	17.2924	149.514	13.6857	13.6857	93.6487	0.316923	136.691	108.181	0.693308	0.548701	236.659	47.428	0.240559	103.755	82.114
5	Cameroon	Cameroon	100763	ACEP Cameroon (100763)	2010	1357330	9331.95	0	3.06193	21277139	744295	Lower Middle Income	34	23985261		0	0	32.55	2010	NBFI	348		57	21.15	23985261	3047.74	0	8.02248	0	8.02248	32.1801	0	0	16.8731	16.8731	142.351	13.5202	13.5202	91.3978	0	135.364	108.466	0	0	228.128	16.045	0	33.7463	27.0404
5	Cameroon	Cameroon	101037	CamCCUL (101037)	2016	-851884	3795.39	0.0363581	0.564763	184500000	30580929	Lower Middle Income	34	297500000	-0.93	37.01	37.69	28.13	2016	Credit Union/Cooperative	286	269	49	118.11	297500000	6720.33	0.0643777	8.81304	0.0623903	8.81304	38.8349	0.0623903	0.0019463	19.0333	19.0333	181.134	17.2359	17.2359	148.538	0.549848	167.742	151.901	1.1875	1.07535	328.057	70.5043	0.499122	152.267	137.887
5	Cameroon	Cameroon	102443	SOFINA (102443)	2014	109122	2634.13	0.0401899	4.50834	3137494	671733	Lower Middle Income	34	4523767	2.71				2014	NBFI	658	658	12	61.58	4523767	584.28	0.0089146	6.37209	0.0088751	6.37209	20.3018	0.00887508	3.94e-05	14.9589	14.9589	111.885	13.4176	13.4176	90.0162	0.0565528	95.3197	85.4983	0.132762	0.119082	200.713	38.2325	0.0532505	89.7536	80.5057
5	Cameroon	Cameroon	100594	MC² (100594)	2010	569244	2132.64	0.0107411	1.09508	23233205	8811064	Lower Middle Income	34	75377650	0.91	0	11.24		2010	Credit Union/Cooperative				225.19	75377650	1947.47	0.0098085	7.5748	0.0097607	7.5748	28.6888	0.00976066	4.76e-05	16.9611	16.9611	143.839	15.9915	15.9915	127.864	0.0739351	128.477	121.132	0.165551	0.156088	271.234	15.1496	0.0195213	33.9222	31.983
5	Cameroon	Cameroon	101037	CamCCUL (101037)	2011	-502831	3741.96	0.0512309	0.777941	147600000	56565721	Lower Middle Income	34	262600000		34.69	27.62	28.5	2011	Credit Union/Cooperative	253	183	52	113.9	262600000	4810.07	0.0658545	8.47868	0.0637768	8.47868	35.944	0.0637768	0.0020337	18.8102	18.8101	176.911	17.8509	17.8509	159.328	0.540743	159.485	151.352	1.19965	1.13847	335.778	25.436	0.19133	56.4304	53.5527
5	Cameroon	Cameroon	138017	Pan-African Savings and Loans SA (138017)	2018	14595	7023.83	0.01752	6.37243	7335030	741042	Lower Middle Income	34	13228711	-0.47	25	20.45	52.21	2018	NBFI	696	696	24	131.54	13228711	1102.22	0.0027494	7.00599	0.0027456	7.00599	24.5419	0.00274558	3.77e-06	15.8082	15.8082	124.949	13.5158	13.5158	91.3386	0.0192355	110.752	94.6916	0.0434026	0.0371087	213.66	70.0599	0.0274558	158.082	135.158
5	Cameroon	Cameroon	100712	CDS (100712)	2012	212283		0.0216397	2.00261	20155185	2773732	Lower Middle Income	34	27440608	0.23				2012	NBFI					27440608		0.0108058		0.0107478	8.94495	40.0061	0.0107478	5.78e-05	16.819	16.819	141.439	14.8357	14.8357	110.049	0.0961384	150.445	132.705	0.180767	0.159451	249.521	35.7798	0.0429911	67.2759	59.3428
5	Cameroon	Cameroon	100712	CDS (100712)	2009	-32007	5270.61	0.0205598	2.04898	14775824	4976148	Lower Middle Income	34	25532081	-0.16			4.14	2009	NBFI	70	70	222	126.35	25532081	2572.31	0.0100342	7.85295	0.0099842	7.85295	30.8344	0.00998415	4.98e-05	16.5085	16.5085	136.265	15.4202	15.4202	118.891	0.078405	129.64	121.094	0.164823	0.153957	254.564	7.85295	0.0099842	16.5085	15.4202
5	Cameroon	Cameroon	101776	Advans Cameroun (101776)	2012	603	6544.88	0.111537	3.54543	24776825	1041238	Lower Middle Income	34	30593075	-0.19	0	0	35.27	2012	NBFI	469	458	30	49.07	30593075	1846	0.0314593	7.52132	0.0309746	7.52132	28.2851	0.0309745	0.0004797	17.0254	17.0254	144.932	13.8559	13.8559	95.9933	0.232969	128.054	104.215	0.527355	0.429181	235.903	30.0853	0.123898	68.1017	55.4237
5	Cameroon	Cameroon	101037	CamCCUL (101037)	2010	-539981	3538.72	0.0448436				Lower Middle Income	34			35.78	29.15	40.03	2010	Credit Union/Cooperative	211	169	75	121.62	240700000					8.54016	36.4672	0.0565234	0.0015974		18.7022	174.886		17.7901	158.244	0.482719	159.72	151.93	1.05711	1.00556	332.714	17.0803	0.113047	37.4044	35.5802
5	Cameroon	Cameroon	101037	CamCCUL (101037)	2015	-2274153		0.0411662	0.71242	193300000	67427857	Lower Middle Income	34	341000000	-0.82	32.8	31.86	28.47	2015	Credit Union/Cooperative	230	225		123.6	341000000		0.0577835		0.0561757	8.62036	37.1553	0.0561757	0.0015779	19.08	19.08	182.023	18.0266	18.0266	162.479	0.484255	164.477	155.395	1.07183	1.01266	343.947	60.3425	0.39323	133.56	126.186
5	Cameroon	Cameroon	102443	SOFINA (102443)	2017	20265	2410.28	0.0179931	3.77119	2938976	1512407	Lower Middle Income	34	4966999		16.67	34.38		2017	NBFI			42	66.84	4966999	639.131	0.0047712	6.46167	0.0047599	6.46167	20.8766	0.00475986	1.13e-05	14.8936	14.8936	110.909	14.2292	14.2292	101.235	0.0307567	96.2374	91.9445	0.0708914	0.0677291	211.924	58.1551	0.0428388	134.042	128.063
5	Cameroon	Cameroon	138017	Pan-African Savings and Loans SA (138017)	2015	254945	5167.68	0.0161095	3.21378	5897727	426802	Lower Middle Income	34	10673843	1.07	0	25	52.72	2015	NBFI	300	300	29	137.6	10673843	1607.98	0.0050126	7.38335	0.0050001	7.38335	27.257	0.00500011	1.25e-05	15.5901	15.5901	121.525	12.9641	12.9641	84.0337	0.0369176	115.107	95.7184	0.0779521	0.0648218	202.111	51.6835	0.0350008	109.13	90.7485
5	Cameroon	Cameroon	102443	SOFINA (102443)	2009	-20445	1049.71	0.0260209	2.13133	1117175	233159	Lower Middle Income	34	2376507	-0.91			28.12	2009	NBFI	397	259	23	176.13	2376507	492.517	0.0122088	6.20156	0.0121349	6.20156	19.2296	0.0121349	7.36e-05	13.9263	13.9263	96.9711	12.3595	12.3595	76.3784	0.075255	86.3648	76.648	0.168994	0.14998	172.122	6.20156	0.0121349	13.9263	12.3595
5	Cameroon	Cameroon	100763	ACEP Cameroon (100763)	2015	1788749	8336.48	0.126619	3.72796	33534678	803328	Lower Middle Income	34	39271480		0	0	30.31	2015	NBFI	376	376	44	26.64	39271480	2236.21	0.0339646	7.71298	0.0334006	7.71298	29.745	0.0334006	0.0005578	17.3281	17.3281	150.131	13.5965	13.5965	92.4327	0.257618	133.651	104.87	0.578768	0.454132	235.602	53.9909	0.233804	121.297	95.1756
5	Cameroon	Cameroon	100763	ACEP Cameroon (100763)	2013	1800434	9653.25	0	2.41388	34471185	505478	Lower Middle Income	34	40167337		0	0	36.89	2013	NBFI			52	27.09	40167337	3999.06	0	8.29406	0	8.29407	34.3958	0	0	17.3556	17.3556	150.609	13.1333	13.1333	86.2413	0	143.949	108.928	0	0	227.936	41.4703	0	86.7782	65.6663
5	Cameroon	Cameroon	100712	CDS (100712)	2013	231024		0.0197303	2.05261	24477947	2539985	Lower Middle Income	34	30223386	0.81				2013	NBFI				90.52	30223386		0.0096123		0.0095664	9.30895	43.3283	0.00956637	4.58e-05	17.0133	17.0133	144.726	14.7477	14.7477	108.747	0.0890529	158.376	137.285	0.162755	0.141082	250.906	46.5448	0.0478319	85.0664	73.7383
5	Cameroon	Cameroon	101037	CamCCUL (101037)	2017	-884704	3629.96	0.0332766	0.340894	217000000	31910261	Lower Middle Income	34	365200000	-0.71	40.91	38.15	26.16	2017	Credit Union/Cooperative	249	239	47	120.31	365200000	10648.4	0.0976157	9.27325	0.0931403	9.27325	42.9966	0.0931403	0.0043376	19.1954	19.1954	184.231	17.2784	17.2784	149.272	0.863714	178.004	160.227	1.78786	1.60932	331.666	83.4593	0.838263	172.758	155.506
5	Cameroon	Cameroon	100594	MC² (100594)	2014	-757122	2813.09	0.0124346	1.05467	24193932	9097709	Lower Middle Income	34	91964208	-1.02	0	23.08	22.15	2014	Credit Union/Cooperative	282	282	35	237.77	91964208	2667.26	0.01179	7.88918	0.011721	7.88918	31.1196	0.011721	6.87e-05	17.0016	17.0016	144.527	16.0235	16.0235	128.377	0.0924694	134.129	126.413	0.199276	0.187812	272.426	47.3351	0.0703262	102.01	96.1412
5	Cameroon	Cameroon	101037	CamCCUL (101037)	2012	-2473759	3582.31	0.0467109	0.838867	163200000	71707521	Lower Middle Income	34	293100000	-1.04	32.81	29.21	28.06	2012	Credit Union/Cooperative	264	214	51	128.61	293100000	4270.41	0.0556833	8.3597	0.0541883	8.3597	34.9423	0.0541883	0.0014682	18.9105	18.9105	178.803	18.0881	18.0881	163.59	0.452997	158.086	151.211	1.02473	0.980163	342.055	33.4388	0.216753	75.6419	72.3524
5	Cameroon	Cameroon	101776	Advans Cameroun (101776)	2015	243989	8183.3	0.055067	5.92514	27686184	1779435	Lower Middle Income	34	35138141		25	0	29.03	2015	NBFI		636	20	89.26	35138141	1381.12	0.0092938	7.23137	0.0092509	7.23137	26.1464	0.00925086	4.28e-05	17.1364	17.1364	146.829	14.3918	14.3918	103.562	0.0668964	123.92	104.073	0.158527	0.133137	246.624	50.6196	0.064756	119.955	100.743
5	Cameroon	Cameroon	102443	SOFINA (102443)	2013	175113	2100.36	0.0435448				Lower Middle Income	34	4108980					2013	NBFI			9	81.95	4108980					6.31794	19.9582	0.00939262	4.41e-05		14.8445	110.179		13.123	86.1064	0.059342	93.7864	82.9103	0.139428	0.123259	194.804	31.5897	0.0469631	74.2223	65.6149
5	Cameroon	Cameroon	101037	CamCCUL (101037)	2009	1927318	4114.01	0.0381961	0.7563	119000000	50087272	Lower Middle Income	34	218800000	0.87			28.69	2009	Credit Union/Cooperative	284	232	56	125.74	218800000	5439.65	0.0505039	8.60165	0.04927	8.60165	36.9942	0.04927	0.0012138	18.5942	18.5942	172.873	17.7293	17.7293	157.164	0.423803	159.941	152.501	0.916138	0.873521	329.663	8.60165	0.04927	18.5942	17.7293
5	Cameroon	Cameroon	100763	ACEP Cameroon (100763)	2009	1136561	10636.9	0	3.21822	18790683	662532	Lower Middle Income	34	20692014		0	0		2009	NBFI	303			20.15	20692014	3305.23	0	8.10356	0	8.10356	32.8339	0	0	16.7489	16.7489	140.262	13.4038	13.4038	89.8313	0	135.726	108.619	0	0	224.499	8.10356	0	16.7489	13.4038
5	Cameroon	Cameroon	100594	MC² (100594)	2012	591037	2729.85	0.011936	1.20079	27509247	9335331	Lower Middle Income	34	87533045	0.52	0	9.47	22.52	2012	Credit Union/Cooperative	284	284	37	201.8	87533045	2273.37	0.0099401	7.72946	0.0098911	7.72946	29.8723	0.00989105	4.89e-05	17.13	17.13	146.719	16.0493	16.0493	128.79	0.0764525	132.406	124.052	0.169434	0.158745	274.925	30.9178	0.0395642	68.5201	64.1973
5	Cameroon	Cameroon	101037	CamCCUL (101037)	2014	-4465113	4152.57	0.0536674	0.908484	173200000	66264164	Lower Middle Income	34	306000000	-1.67	32.8	31.05	29.94	2014	Credit Union/Cooperative	242	235	49	127.86	306000000	4570.88	0.0590736	8.42768	0.0573945	8.42768	35.5129	0.0573945	0.0016471	18.9702	18.9702	179.935	18.0092	18.0092	162.165	0.483703	159.875	151.775	1.08879	1.03363	341.638	50.5661	0.344367	113.821	108.055
5	Cameroon	Cameroon	101776	Advans Cameroun (101776)	2011	-144653	7565.13	0.109514	4.33566	18493542	566083	Lower Middle Income	34	22255417	-1.39	0	43.75	36.67	2011	NBFI	515	504	36	40.99	22255417	1744.86	0.025259	7.465	0.0249453	7.465	27.8632	0.0249453	0.0003111	16.7329	16.7329	139.995	13.2465	13.2465	87.7349	0.186217	124.911	98.8852	0.417407	0.330437	221.653	22.395	0.0748358	50.1988	39.7395
5	Cameroon	Cameroon	101037	CamCCUL (101037)	2018	-1268397	3542.2	0.027096	0.501554	180200000	34912218	Lower Middle Income	34	341600000	-0.65	36.56	37.47	26.01	2018	Credit Union/Cooperative	232	209	41	136.2	341600000	7062.46	0.0540241	8.86269	0.0526153	8.86269	39.2736	0.0526153	0.0013842	19.0096	19.0096	180.683	17.3683	17.3683	150.83	0.466313	168.476	153.93	1.0002	0.913841	330.165	88.6269	0.526153	190.096	173.684
5	Cameroon	Cameroon	100763	ACEP Cameroon (100763)	2011	1333554	10113.1	0.128887	3.55706	25844385	884260	Lower Middle Income	34	28757992		0	0	33.06	2011	NBFI	400	400	61	23.87	28757992	2843.11	0.036234	7.95301	0.035593	7.95301	31.6252	0.035593	0.0006334	17.0676	17.0676	145.652	13.6925	13.6925	93.7424	0.283071	135.739	108.897	0.607487	0.487357	233.698	23.859	0.106779	51.2028	41.0775
5	Cameroon	Cameroon	101776	Advans Cameroun (101776)	2016	218999	8584.3	0.0421164	8.48381	27035606	2005252	Lower Middle Income	34	36499937	-1.37	25	0	28.77	2016	NBFI	843	814	20	101.49	36499937	1011.85	0.0049643	6.92052	0.004952	6.92052	23.9468	0.00495204	1.23e-05	17.1127	17.1127	146.422	14.5113	14.5113	105.289	0.0342707	118.428	100.426	0.0847426	0.0718605	248.327	55.3642	0.0396163	136.901	116.09
5	Cameroon	Cameroon	102443	SOFINA (102443)	2015	22673	2378.46	0.0392474	4.44345	3000271	271063	Lower Middle Income	34	3670596	0				2015	NBFI	249	249	37	59.42	3670596	535.274	0.0088326	6.28465	0.0087939	6.28465	19.7484	0.00879387	3.87e-05	14.9142	14.9142	111.217	12.5101	12.5101	78.2514	0.0552663	93.7305	78.6216	0.131154	0.110012	186.578	43.9925	0.0615571	104.4	87.5708
5	Cameroon	Cameroon	101776	Advans Cameroun (101776)	2009	-1300495	6346.26	0.0641597	2.74128	5452718	633783	Lower Middle Income	34	7334397	-27.13	0		44.83	2009	NBFI	522		37	41.71	7334397	2315.07	0.0234051	7.74763	0.0231354	7.74763	30.0129	0.0231354	0.0002676	15.5116	15.5116	120.305	13.3595	13.3595	89.2376	0.179244	120.178	103.504	0.358867	0.309076	207.227	7.74763	0.0231354	15.5116	13.3595
5	Cameroon	Cameroon	100712	CDS (100712)	2010	20609	6527.44	0.0194318	1.76313	18316854	18836481	Lower Middle Income	34	42304234	-0.04	8.33	12.5	30	2010	NBFI	83	82	176	113.86	42304234	3702.19	0.0110212	8.21695	0.0109609	8.21695	33.7591	0.0109609	6.01e-05	16.7233	16.7233	139.835	16.7513	16.7513	140.303	0.0900651	137.415	137.645	0.183303	0.183609	280.138	16.4339	0.0219218	33.4467	33.5026
8	Congo, Dem. Rep.	Congo, Dem. Rep.	106050	COOPEC CAHI (106050)	2013	664228		0.0116494	1.93799	6067590	46757	Low Income	32	8488256		0	0	0	2013	Bank				108.55	8488256		0.006011		0.005993	8.68421	37.7077	0.00599304	1.8e-05	15.6185	15.6185	121.968	10.7527	10.7527	57.8107	0.0520448	135.634	93.3791	0.0936022	0.0644416	167.941	43.421	0.0299652	78.0924	53.7637
8	Congo, Dem. Rep.	Congo, Dem. Rep.	100861	Hekima (100861)	2013	4261	7625.15	0.0362864	14.1595	1798473	66879	Low Income	32	2757377	-0.25	0	40	87.68	2013	NGO	63	63	230	47.4	2757377	538.517	0.0025627	6.29068	0.0025594	6.29067	19.7863	0.0025594	3.28e-06	14.4024	14.4024	103.715	11.1106	11.1107	61.7233	0.0161004	90.6011	69.8935	0.0368617	0.0284366	160.021	31.4534	0.012797	72.0122	55.5533
8	Congo, Dem. Rep.	Congo, Dem. Rep.	100861	Hekima (100861)	2015	39798	9710.38	0.0729634	51.4044	2261181	130329	Low Income	32	3645790		20	40	84.25	2015	NGO			198	38.24	3645790	188.902	0.0014194	5.24651	0.0014184	5.24651	13.7629	0.00141839	1.01e-06	14.6314	14.6314	107.039	11.7778	11.7778	69.3586	0.0074416	76.7637	61.7924	0.0207531	0.0167056	172.326	36.7255	0.0099287	102.42	82.4448
8	Congo, Dem. Rep.	Congo, Dem. Rep.	106050	COOPEC CAHI (106050)	2017	318218	4904.05	0.0105795	0.766787	9660313	110709	Low Income	32	15673020	2.31	18.18	0		2017	Credit Union/Cooperative	108	108	78	97.57	15673020	6395.58	0.0137972	8.76352	0.0137028	8.76352	38.3996	0.0137029	9.39e-05	16.0835	16.0835	129.34	11.6147	11.6147	67.4503	0.120085	140.948	101.785	0.22039	0.159154	186.805	78.8717	0.123326	144.752	104.532
8	Congo, Dem. Rep.	Congo, Dem. Rep.	115037	Advans Banque Congo (115037)	2016	-3564477	13900.9	0.128771	6.19732	39026304	7542760	Low Income	32	57238452	-8.67	0	22.22	29.38	2016	Bank	1593	1571	32	40.5	57238452	2243.06	0.0207785	7.71604	0.0205656	7.71604	29.7686	0.0205656	0.0002115	17.4797	17.4797	152.771	15.8361	15.8361	125.391	0.158685	134.874	122.192	0.359481	0.325678	276.811	61.7283	0.164524	139.838	126.689
8	Congo, Dem. Rep.	Congo, Dem. Rep.	100861	Hekima (100861)	2009	-109552	5480.8	0	26.128	726414	34466	Low Income	32	1665529	-7.75			96	2009	NGO	50	50	225	80.79	1665529	209.768	0	5.35076	0	5.35076	14.3153	0	0	13.4959	13.4959	91.0693	10.4478	10.4478	54.5778	0	72.2131	55.9034	0	0	141.002	5.35076	0	13.4959	10.4478
8	Congo, Dem. Rep.	Congo, Dem. Rep.	101225	PAIDEK SA (101225)	2017	-80633	11542.2	0.0822077	0.914876	3680794	52733	Low Income	32	5344089	-0.86	14.29	7.69	51	2017	NBFI			198	12.96	5344089	12616.1	0.0898567	9.44281	0.0860462	9.44281	44.5833	0.0860462	0.003702	15.1186	15.1186	114.287	10.873	10.873	59.1112	0.812518	142.762	102.672	1.3009	0.935581	164.385	84.9853	0.774416	136.068	97.8571
8	Congo, Dem. Rep.	Congo, Dem. Rep.	115037	Advans Banque Congo (115037)	2009	-2213888	3022.42	-0.00271524	2.14546	727926		Low Income	32	13004925		0		54.84	2009	Bank			4	81.33	13004925	1408.75	-0.0012656	7.25117	-0.0012664	7.25117	26.2897	-0.00126638	8.02e-07	13.498	13.498	91.0974		16.9497	143.646	-0.0091827	97.876	122.905	-0.0170935	-0.0214647	228.786	7.25117	-0.0012664	13.498	16.9497
8	Congo, Dem. Rep.	Congo, Dem. Rep.	106050	COOPEC CAHI (106050)	2014	1156066	11657	0.0339674	1.85677	6810224	35735	Low Income	32	10427496	12.06	0	9.09	35	2014	Credit Union/Cooperative	422	422	58	109.33	10427496	6278.13	0.0182938	8.74499	0.0181285	8.74499	38.2374	0.0181285	0.0001643	15.7339	15.7339	123.778	10.4839	10.4839	54.9562	0.158533	137.593	91.6817	0.285233	0.190058	164.953	52.4699	0.108771	94.4036	62.9035
8	Congo, Dem. Rep.	Congo, Dem. Rep.	100861	Hekima (100861)	2011	6850	6506.59	0.0220725	7.64284	1160863	33058	Low Income	32	2786839	-1.99	0	100	92	2011	NGO	58	58	239	72.42	2786839	851.332	0.002888	6.74798	0.0028838	6.74798	22.7676	0.00288383	4.16e-06	13.9647	13.9647	97.5061	10.4061	10.406	54.1429	0.01946	94.2333	70.2198	0.0402718	0.0300093	145.317	20.2439	0.0086515	41.894	31.2182
8	Congo, Dem. Rep.	Congo, Dem. Rep.	101225	PAIDEK SA (101225)	2016	-201205	10439.7	0.199437	0.872698	3543931	7678	Low Income	32	5152948	-4.3	11.76	5.88	51	2016	NBFI	83	83	213	7.32	5152948	11962.6	0.228529	9.38962	0.205818	9.38962	44.0825	0.205818	0.0211805	15.0808	15.0807	113.715	8.94624	8.94624	40.0176	1.93255	141.602	84.0019	3.10389	1.8413	134.916	75.117	1.64654	120.646	71.57
8	Congo, Dem. Rep.	Congo, Dem. Rep.	101225	PAIDEK SA (101225)	2009	-468400	7034.5	0	1.19892	1610348	71590	Low Income	32	2430467	-21.09			43.01	2009	NBFI	74	74	285	0	2430467	5867.37	0	8.67733	0	8.67733	37.648	0	0	14.292	14.292	102.13	11.1787	11.1787	62.4819	0	124.016	97.0015	0	0	159.766	8.67733	0	14.292	11.1787
8	Congo, Dem. Rep.	Congo, Dem. Rep.	100861	Hekima (100861)	2012	103783	7010.28	0.0400806	9.35772	1348423	62437	Low Income	32	2989690	2.25	100	100	91	2012	NGO	61	61	197	61.86	2989690	749.144	0.0042832	6.62027	0.004274	6.62027	21.914	0.00427402	9.13e-06	14.1144	14.1144	99.6088	11.0419	11.0419	60.9621	0.0282951	93.4414	73.1005	0.0603254	0.0471934	155.851	26.4811	0.0170961	56.4578	44.1677
8	Congo, Dem. Rep.	Congo, Dem. Rep.	101225	PAIDEK SA (101225)	2015	104057	8043.61	0	0.662349	3328665	9252	Low Income	32	4762547		11.76	5.88	51	2015	NBFI			203	2.91	4762547	12144.1	0	9.40468	0	9.40468	44.224	0	0	15.0181	15.0181	112.771	9.1327	9.1327	41.7031	0	141.24	85.8901	0	0	137.156	65.8328	0	105.127	63.9289
8	Congo, Dem. Rep.	Congo, Dem. Rep.	106050	COOPEC CAHI (106050)	2015	689121	13882.9	0.0367032	2.0809	8892875	30322	Low Income	32	13034638	4.82	20	0	37.99	2015	Credit Union/Cooperative	436	436	70	100.02	13034638	6671.6	0.0176381	8.80576	0.0174844	8.80576	38.7707	0.0174844	0.0001529	16.0008	16.0008	128.012	10.3197	10.3197	53.2477	0.153963	140.899	90.8725	0.279763	0.180433	165.123	61.6403	0.122391	112.005	72.2376
8	Congo, Dem. Rep.	Congo, Dem. Rep.	101225	PAIDEK SA (101225)	2012	40530	9233.73	0	0.67712	2150688	73768	Low Income	32	3291303	1.14	20	11.11	49.51	2012	NBFI	64	64	233	0	3291303	13636.8	0	9.5206	0	9.5206	45.3209	0	0	14.5813	14.5813	106.307	11.2087	11.2087	62.8174	0	138.823	106.713	0	0	163.437	38.0824	0	58.3252	44.8348
8	Congo, Dem. Rep.	Congo, Dem. Rep.	100861	Hekima (100861)	2010	12512	5754.81	0.00548812	4.97922	1233251	48699	Low Income	32	2189882	0.65	0	0	93.54	2010	NGO	52	52	242	61.63	2189882	1155.77	0.0011022	7.05338	0.0011016	7.05338	24.8751	0.0011016	6.07e-07	14.0252	14.0252	98.3526	10.7934	10.7934	58.2491	0.00777	98.9249	76.1302	0.0154501	0.01189	151.38	14.1068	0.0022032	28.0503	21.5869
8	Congo, Dem. Rep.	Congo, Dem. Rep.	106050	COOPEC CAHI (106050)	2018	828960	16739.7	0.0339984	2.54386	10447908	46967	Low Income	32	17851991	4.58	18.18	0	40.06	2018	Credit Union/Cooperative	366	366	77	103.9	17851991	6580.43	0.0133649	8.79201	0.0132764	8.79201	38.6497	0.0132764	8.81e-05	16.1619	16.1619	130.604	10.7572	10.7572	57.8589	0.116726	142.096	94.5776	0.214572	0.142817	173.857	87.9201	0.132764	161.619	107.572
8	Congo, Dem. Rep.	Congo, Dem. Rep.	106050	COOPEC CAHI (106050)	2016	812312	17074.7	0.0586717	2.1424	10470777	39118	Low Income	32	14267659	5.64	18.18	0	40.09	2016	Credit Union/Cooperative	373	373	77	83.57	14267659	7969.88	0.0273859	8.98355	0.0270177	8.98355	40.3521	0.0270177	0.000365	16.1641	16.1641	130.639	10.5744	10.5744	55.9086	0.242714	145.211	94.9953	0.436716	0.285695	170.925	71.8684	0.216141	129.313	84.5949
8	Congo, Dem. Rep.	Congo, Dem. Rep.	101225	PAIDEK SA (101225)	2011	-30277	9356.05		0.917532	2058310	52036	Low Income	32	2978448	-1.07	20	11.11	49	2011	NBFI	70	70	273	0	2978448	10197		9.22994		9.22994	42.5959	0	0	14.5374	14.5374	105.668	10.8597	10.8597	58.9667	0	134.179	100.234	0	0	157.872	27.6898	0	43.6122	32.5791
8	Congo, Dem. Rep.	Congo, Dem. Rep.	115037	Advans Banque Congo (115037)	2010	-2463478	6367.32	0.00397666	1.59035	3421519		Low Income	32	11770788	-20.59	0			2010	Bank	2855	2855	14	36.4	11770788	4003.71	0.0025005	8.29523	0.0024974	8.29523	34.4054	0.00249737	3.12e-06	15.0456	15.0456	113.185		16.5648	137.196	0.0207162	124.807	137.409	0.0375744	0.0413684	249.227	16.5905	0.0049947	30.0912	33.1296
8	Congo, Dem. Rep.	Congo, Dem. Rep.	115037	Advans Banque Congo (115037)	2014	491405	12552.9	0.106697	4.21227	27869880	3352521	Low Income	32	36219944	0.87	0	16.67	61.84	2014	Bank	1173	1164	24	35.93	36219944	2980.07	0.02533	8.00004	0.0250145	8.00004	32.0003	0.0250145	0.0003129	17.1431	17.1431	146.942	15.0252	15.0252	112.879	0.200117	137.145	120.202	0.428825	0.375848	257.578	48.0002	0.150087	102.858	90.1513
8	Congo, Dem. Rep.	Congo, Dem. Rep.	101225	PAIDEK SA (101225)	2013	62046	8986.16	0	0.596987	2395507	88683	Low Income	32	3773570	1.34	14.29	14.29	59	2013	NBFI	74	74			3773570	15052.5	0	9.61937	0	9.61937	46.2661	0	0	14.6891	14.6891	107.885	11.3928	11.3928	64.8983	0	141.3	109.592	0	0	167.351	48.0968	0	73.4455	56.9642
8	Congo, Dem. Rep.	Congo, Dem. Rep.	101225	PAIDEK SA (101225)	2010	-24509	7570.66		0.660836	1818866	33243	Low Income	32	2672465	4.43	20	11.11	49	2010	NBFI	48	48	290	0	2672465	11456.2		9.34637		9.34637	43.6773	0	0	14.4137	14.4137	103.878	10.4116	10.4116	54.201	0	134.716	97.311	0	0	150.07	18.6927	0	28.8274	20.8233
8	Congo, Dem. Rep.	Congo, Dem. Rep.	115037	Advans Banque Congo (115037)	2015	1909336	12213.3	0.093108	2.68281	34201788	2281478	Low Income	32	45360084	3.69	0	28.57		2015	Bank	1111	1099	29	47.77	45360084	4552.42	0.0347054	8.42363	0.0341168	8.42363	35.4788	0.0341168	0.000582	17.3478	17.3478	150.473	14.6403	14.6403	107.17	0.287387	146.131	123.325	0.591851	0.499481	253.977	58.9654	0.238817	121.434	102.482
9	Congo, Rep.	Congo, Rep.	100527	CAPPED (100527)	2010	168446	5373.95	0	5.02277	2184662	2452424	Lower Middle Income	6	10200942	1.05	20	71.43	79.24	2010	NGO	208	208	54	416.46	10200942	1069.92	0	6.97627	0	6.97627	24.3342	0	0	14.597	14.597	106.536	14.7126	14.7126	108.23	0	101.832	102.639	0	0	214.759	13.9525	0	29.1939	29.4252
9	Congo, Rep.	Congo, Rep.	150396	Hope Congo (150396)	2012	11017	12669.4	0	16.5076	1141264	14010	Lower Middle Income	6	2225138	0.77	0	0	71.17	2012	NGO	225	225	100	59.67	2225138	767.489	0	6.64443	0	6.64443	22.0742	0	0	13.9476	13.9476	97.2684	9.5476	9.5476	45.5783	0	92.6741	63.4383	0	0	133.167	26.5777	0	55.7906	38.1904
9	Congo, Rep.	Congo, Rep.	150396	Hope Congo (150396)	2011	-86952	9916.76	0	6.74926			Lower Middle Income	6	1295151	-9.08	0	0		2011	NGO	283	283	87	37.41	1295151	1469.31	0	7.29323	0	7.29323	26.5956	0	0		13.6048	92.5458		9.26864	42.9539	0	99.2232	67.5983	0	0	126.098	21.8797	0	40.8145	27.8059
9	Congo, Rep.	Congo, Rep.	150396	Hope Congo (150396)	2014	-157837	13506.9	0	15.3622	2067588	44375	Lower Middle Income	6	3806049	-4	0	0		2014	NGO			105	62.98	3806049	879.227	0	6.78018	0	6.78018	22.9854	0	0	14.5419	14.5419	105.733	10.7005	10.7005	57.2499	0	98.5966	72.551	0	0	155.605	40.6811	0	87.2514	64.2027
9	Congo, Rep.	Congo, Rep.	100527	CAPPED (100527)	2014	170771		0.0002154	2.56612	7733389	5617253	Lower Middle Income	6	24585733	1.11	20	33.33		2014	NGO				220.77	24585733		8.39e-05		8.39e-05	7.29738	26.6259	8.394e-05	3.52e-09	15.8611	15.8611	125.787	15.5413	15.5414	120.767	0.0006125	115.744	113.411	0.0013313	0.0013045	246.502	43.7843	0.0005036	95.1663	93.2481
9	Congo, Rep.	Congo, Rep.	150396	Hope Congo (150396)	2015	171057	11433.2	0	16.619	3039834	63841	Lower Middle Income	6	4587342	1.95	0	0		2015	NGO	184	184	122	43.14	4587342	687.963	0	6.53519	0	6.53519	21.3543	0	0	14.9273	14.9273	111.412	11.0642	11.0642	61.2079	0	97.5528	72.3064	0	0	165.158	45.7463	0	104.491	77.4492
9	Congo, Rep.	Congo, Rep.	100527	CAPPED (100527)	2015	114420	5475.29	0.00023604	3.06133	7359482	5402870	Lower Middle Income	6	23164548	0.29	20	33.33		2015	NGO			41	209.7	23164548	1788.53	7.71e-05	7.48971	7.71e-05	7.48971	28.0479	7.71e-05	2.97e-09	15.8115	15.8115	125.002	15.5024	15.5024	120.163	0.0005775	118.424	116.109	0.0012191	0.0011953	245.117	52.428	0.0005397	110.68	108.517
9	Congo, Rep.	Congo, Rep.	150396	Hope Congo (150396)	2013	-200452		0	12.8599	1607929	18518	Lower Middle Income	6	2857047	-7.16	0	0		2013	NGO				53.51	2857047		0		0	6.7123	22.5275	0	0	14.2905	14.2905	102.109	9.82655	9.82655	48.2806	0	95.9219	65.9588	0	0	140.426	33.5615	0	71.4523	49.1328
9	Congo, Rep.	Congo, Rep.	100527	CAPPED (100527)	2011	172445	5190.82	0.00035688	6.2681	2483576	2707397	Lower Middle Income	6	11851119	1.75	20	33.33		2011	NGO	326	326	23	410.35	11851119	828.132	5.69e-05	6.72038	5.69e-05	6.72038	22.5817	5.693e-05	1.62e-09	14.7252	14.7252	108.416	14.8115	14.8115	109.69	0.0003826	98.959	99.5389	0.0008384	0.0008433	218.102	20.1611	0.0001708	44.1756	44.4345
9	Congo, Rep.	Congo, Rep.	100527	CAPPED (100527)	2009	12083	5296.72	0.00010747	3.98386	2449896	832965	Lower Middle Income	6	9301243	-0.76	20		75.96	2009	NGO	310	310	49	353.2	9301243	1329.54	2.7e-05	7.19334	2.7e-05	7.19334	25.8721	2.698e-05	3.64e-10	14.7116	14.7116	108.215	13.6327	13.6327	92.9259	0.000194	105.825	98.065	0.0003969	0.0003678	200.559	7.19334	2.7e-05	14.7116	13.6327
9	Congo, Rep.	Congo, Rep.	100527	CAPPED (100527)	2013	-159879		3.876e-06	2.4318	7677453	6635016	Lower Middle Income	6	25916052	1.33	20	33.33		2013	NGO				231.32	25916052		1.59e-06		1.59e-06	7.10504	25.2408	1.594e-06	1.27e-12	15.8538	15.8538	125.671	15.7079	15.7079	123.369	1.13e-05	112.642	111.605	2.53e-05	2.5e-05	249.029	35.5252	7.97e-06	79.269	78.5394
9	Congo, Rep.	Congo, Rep.	100527	CAPPED (100527)	2012	259447	5010.93	0				Lower Middle Income	6	17996025	1.4	20	33.33		2012	NGO	465	465	30	464.94	17996025					6.91271	23.8928	2.926e-05	4.28e-10		15.2895	116.885		15.2597	116.429	0.0002023	105.692	105.486	0.0004474	0.0004466	233.313	27.6508	0.0001171	61.158	61.0387
10	Cote d'Ivoire	Cote d'Ivoire	143960	Advans - CI (143960)	2014	-915119	7170.49	0.0833557	2.08643	18846412	1187042	Lower Middle Income	33	25496501	-5.53	40	27.27	51.51	2014	NBFI	798	790	25	46.37	25496501	3436.73	0.0399514	8.14257	0.039174	8.14257	33.1507	0.039174	0.0007673	16.7518	16.7518	140.312	13.987	13.987	97.8177	0.318977	136.403	113.89	0.656236	0.547926	234.308	48.8554	0.235044	100.511	83.9219
10	Cote d'Ivoire	Cote d'Ivoire	136003	MicroCred - CIV (136003)	2017	3572809	11223.1	0.0862216	2.67363	156700000	10459859	Lower Middle Income	33	184100000	2.28	14.29	0	39	2017	NBFI	466	454	65	46.18	184100000	4197.7	0.0322489	8.34253	0.0317398	8.34253	34.7989	0.0317398	0.0005037	18.87	18.87	178.038	16.1631	16.1631	130.622	0.26479	157.423	134.841	0.598929	0.513012	304.996	75.0828	0.285658	169.83	145.468
10	Cote d'Ivoire	Cote d'Ivoire	143960	Advans - CI (143960)	2013	-741367	4997.82	0.0221801	1.24636	8543401	533389	Lower Middle Income	33	12603339		25	20	54.15	2013	NBFI	926	919	19	45.73	12603339	4009.93	0.0177959	8.29678	0.0176394	8.29678	34.4183	0.0176394	0.0001556	15.9607	15.9607	127.371	13.187	13.187	86.9486	0.14635	132.422	109.41	0.281537	0.232611	210.474	41.4839	0.0881971	79.8033	65.935
10	Cote d'Ivoire	Cote d'Ivoire	136003	MicroCred - CIV (136003)	2010	-652237	3242.35	0.208486	1.83762	161782	917311	Lower Middle Income	33	1907096	-68.84	66.67	0	52.73	2010	NBFI	12185		2	51.69	1907096	1764.43	0.113454	7.47615	0.107467	7.47615	27.9464	0.107467	0.0057746	11.994	11.994	71.9282	13.7292	13.7292	94.2455	0.803442	89.669	102.642	1.28896	1.47544	164.668	14.9523	0.214935	23.988	27.4584
10	Cote d'Ivoire	Cote d'Ivoire	143960	Advans - CI (143960)	2016	1448460	9183.49	0.086347				Lower Middle Income	33		2.26	40	54.72	42.11	2016	NBFI	671	651	28	58.19	87850273					7.97234	31.7791	0.029973	0.0004492		17.9636	161.346		14.8876	110.82	0.238955	143.212	118.689	0.538424	0.446226	267.435	63.7787	0.239784	143.709	119.101
10	Cote d'Ivoire	Cote d'Ivoire	165388	FIDRA (165388)	2015	1894769	5227.06	0.0127882	1.72657	10283087	9588653	Lower Middle Income	33	30017906	6.4	100			2015	NBFI	238	122	147	213.48	30017906	3027.43	0.0074067	8.0158	0.0073794	8.0158	32.1265	0.00737944	2.72e-05	16.146	16.146	130.347	16.0761	16.0761	129.22	0.0591521	129.423	128.863	0.119149	0.118633	259.565	56.1106	0.0516561	113.022	112.533
10	Cote d'Ivoire	Cote d'Ivoire	165388	FIDRA (165388)	2013	936344	6584.21	0.0228528	1.43235	9792474	1281811	Lower Middle Income	33	24634554	4.5	100			2013	NBFI				172.49	24634554	4596.79	0.0159548	8.43333	0.0158288	8.43333	35.5605	0.0158288	0.0001253	16.0971	16.0971	129.559	14.0638	14.0638	98.895	0.13349	135.752	118.605	0.254799	0.222613	226.387	42.1666	0.0791442	80.4856	70.3189
10	Cote d'Ivoire	Cote d'Ivoire	165388	FIDRA (165388)	2014	2080288	6716.19	0.0177496	1.91611	9874345	4552640	Lower Middle Income	33	27354403	8.25	100			2014	NBFI			181	190.28	27354403	3505.11	0.0092633	8.16226	0.0092207	8.16226	33.3113	0.00922069	4.25e-05	16.1055	16.1055	129.693	15.3312	15.3312	117.523	0.0752617	131.457	125.137	0.148503	0.141365	246.916	48.9736	0.0553242	96.6327	91.9873
10	Cote d'Ivoire	Cote d'Ivoire	165388	FIDRA (165388)	2017	1984660	10182.9	0.0073319	1.10339	19527883	13388782	Lower Middle Income	33	48294575	4.73	100	24	24.06	2017	NBFI	298	157	251	180.18	48294575	9228.71	0.0066449	9.13018	0.0066229	9.13018	41.6801	0.00662291	2.19e-05	16.7873	16.7874	140.908	16.4099	16.4099	134.643	0.0604684	153.272	149.826	0.111181	0.108681	275.479	82.1716	0.0596062	151.086	147.689
10	Cote d'Ivoire	Cote d'Ivoire	165388	FIDRA (165388)	2011	759565	5773.89	0.0400405	3.00128			Lower Middle Income	33	12232797	6.38				2011	NBFI	270	237	95	106.13	12232797	1923.81	0.0133412	7.56258	0.013253	7.56258	28.5963	0.0132529	8.78e-05		15.2113	115.691		14.3851	103.465	0.100227	115.037	108.788	0.201594	0.190644	218.815	22.6878	0.0397589	45.6338	43.1552
10	Cote d'Ivoire	Cote d'Ivoire	165388	FIDRA (165388)	2018	2039387	8236.44	0.0085699	0.612994	31788084	9131998	Lower Middle Income	33	62612982	3.89	100	33.33	23.74	2018	NBFI	244	130	208	133.37	62612982	13436.4	0.0139804	9.5058	0.0138836	9.5058	45.1801	0.0138836	9.64e-05	17.2746	17.2746	149.206	16.0273	16.0273	128.437	0.131974	164.209	152.352	0.239833	0.222516	276.865	95.058	0.138836	172.746	160.273
10	Cote d'Ivoire	Cote d'Ivoire	143960	Advans - CI (143960)	2018	-8945489	9692.49	0.133707	2.66463	73352283	4566814	Lower Middle Income	33	97598447	-7.41	40	47.92	32.76	2018	NBFI	895	880	19	66.78	97598447	3637.46	0.0501783	8.19931	0.04896	8.19931	33.6144	0.04896	0.0011985	18.1108	18.1108	164	15.3343	15.3343	117.571	0.401438	148.496	125.731	0.886704	0.750769	277.717	81.9931	0.4896	181.108	153.343
10	Cote d'Ivoire	Cote d'Ivoire	136003	MicroCred - CIV (136003)	2011	-2019023	6796.4	0.0215478	3.27526	6014822	874339	Lower Middle Income	33	7876156	-41.76	14.29	21.05	47.56	2011	NBFI	1470	1470	26	86.69	7876156	2075.07	0.006579	7.63823	0.0065574	7.63823	29.1713	0.00655741	2.15e-05	15.6097	15.6097	121.832	13.6812	13.6812	93.588	0.0500871	119.231	104.5	0.10236	0.0897134	213.56	22.9147	0.0196722	46.8292	41.0437
10	Cote d'Ivoire	Cote d'Ivoire	136003	MicroCred - CIV (136003)	2012	-1956187	9645.81	0.0688575	3.8139	20983638	1192980	Lower Middle Income	33	24896765	-11.92	0	31.58	49.21	2012	NBFI	848	848	43	73.87	24896765	2529.12	0.0180544	7.83602	0.0178933	7.83602	30.7016	0.0178933	0.0001601	16.8592	16.8593	142.117	13.992	13.992	97.8876	0.140213	132.109	109.641	0.301668	0.250363	235.894	31.3441	0.0715733	67.437	55.9679
10	Cote d'Ivoire	Cote d'Ivoire	143960	Advans - CI (143960)	2015	79640	7409.71	0.0745607	3.0196	37970427	1490447	Lower Middle Income	33	43856329	0.14	40	54.05	43.76	2015	NBFI	680	665	25	52.99	43856329	2453.87	0.0246922	7.80583	0.0243923	7.80583	30.4655	0.0243923	0.0002975	17.4523	17.4523	152.292	14.2146	14.2146	101.027	0.190402	136.23	110.957	0.425702	0.346726	248.077	54.6408	0.170746	122.166	99.5021
10	Cote d'Ivoire	Cote d'Ivoire	143960	Advans - CI (143960)	2017	1712282	8130.73	0.0859468	2.37466	105600000	5726602	Lower Middle Income	33	131800000	1.28	40	63.79	37.9	2017	NBFI	696	682	23	54.86	131800000	3423.95	0.0361933	8.13884	0.0355537	8.13884	33.1204	0.0355537	0.000632	18.4749	18.4749	170.661	15.5606	15.5606	121.067	0.289366	150.364	126.646	0.656852	0.553238	287.481	73.2496	0.319983	166.274	140.046
10	Cote d'Ivoire	Cote d'Ivoire	136003	MicroCred - CIV (136003)	2015	202805	11219.1	0.0777543	2.71839	59369781	2895114	Lower Middle Income	33	70661232	-0.61	11.11		42.33	2015	NBFI	474	450	54	60.57	70661232	4127.12	0.0286031	8.32558	0.0282017	8.32558	34.6576	0.0282017	0.0003977	17.8993	17.8993	160.192	14.8785	14.8785	110.685	0.234795	149.022	123.872	0.50479	0.4196	266.315	58.279	0.197412	125.295	104.15
10	Cote d'Ivoire	Cote d'Ivoire	165388	FIDRA (165388)	2016	1748819	7015.51	0.00973576	1.24473	11512062	11216949	Lower Middle Income	33	34339436	5.33	100	100	23.9	2016	NBFI	255	133	186	213.15	34339436	5636.17	0.0078216	8.63714	0.0077912	8.63714	37.3001	0.00779116	3.04e-05	16.2589	16.2589	132.176	16.2329	16.2329	131.754	0.0672934	140.43	140.206	0.126676	0.126473	263.93	69.0971	0.0623293	130.071	129.863
10	Cote d'Ivoire	Cote d'Ivoire	136003	MicroCred - CIV (136003)	2014	92483	10554.4	0.0713525	2.72786	62448149	2841075	Lower Middle Income	33	71915160	-0.19				2014	NBFI	638	598	48	56.35	71915160	3869.12	0.026157	8.26104	0.0258207	8.26104	34.1224	0.0258207	0.0003334	17.9499	17.9498	161.099	14.8597	14.8597	110.405	0.213306	148.284	122.757	0.463479	0.383688	266.729	49.5662	0.154924	107.699	89.1582
10	Cote d'Ivoire	Cote d'Ivoire	136003	MicroCred - CIV (136003)	2016	4148331	11038.6	0.0703752	2.74152	100800000	5422683	Lower Middle Income	33	114000000	4.02	20	14.29	42.94	2016	NBFI	489	489	61	54.43	114000000	4026.44	0.0256702	8.30089	0.0253462	8.30089	34.4524	0.0253462	0.0003212	18.4285	18.4285	169.804	15.5061	15.5061	120.22	0.210396	152.973	128.714	0.467092	0.393021	285.754	66.4071	0.20277	147.428	124.049
10	Cote d'Ivoire	Cote d'Ivoire	165388	FIDRA (165388)	2012	505289	5003.27	0.0240955	1.45297	6288282	1505176	Lower Middle Income	33	16716299	4.83	100	18.18	16.57	2012	NBFI	210	190	114	171.97	16716299	3443.47	0.0165836	8.14452	0.0164476	8.14452	33.1666	0.0164476	0.0001353	15.6542	15.6542	122.527	14.2244	14.2244	101.167	0.133958	127.496	115.851	0.257474	0.233957	222.672	32.5781	0.0657903	62.6168	56.8977
10	Cote d'Ivoire	Cote d'Ivoire	136003	MicroCred - CIV (136003)	2013	304620	9447.38	0.0853632	2.46992	39000961	1911224	Lower Middle Income	33	43768659	0.83				2013	NBFI	541	541	38	48.28	43768659	3824.97	0.0345611	8.24957	0.0339772	8.24957	34.0277	0.0339773	0.0005772	17.4791	17.4791	152.759	14.4633	14.4633	104.593	0.280298	144.195	119.316	0.593892	0.491422	252.805	41.2478	0.169886	87.3955	72.3163
11	Egypt, Arab Rep.	Egypt	100335	ABA (100335)	2011	4368473	4415.31	0.0907599	1.47212	49333853	311761	Lower Middle Income	16	76151873	5.74	0	5.66	54.08	2011	NGO	33	32	166	0.01	76151873	2999.29	0.0616526	8.00646	0.0598268	8.00646	32.0517	0.0598268	0.0017896	17.7141	17.7141	156.895	12.65	12.65	80.0112	0.479001	141.827	101.282	1.05978	0.756808	224.084	24.0194	0.17948	53.1424	37.95
11	Egypt, Arab Rep.	Egypt	100641	DBACD (100641)	2009	2942133	3630.2	0.0977522	2.09036	23357463	65706	Lower Middle Income	16	35653038	9.02	0		56.29	2009	NGO	23	23	184	0	35653038	1736.64	0.0467634	7.46028	0.045703	7.46028	27.8279	0.045703	0.0010444	16.9664	16.9664	143.93	11.093	11.093	61.5269	0.340957	126.574	82.7566	0.775416	0.506981	188.208	7.46028	0.045703	16.9664	11.093
11	Egypt, Arab Rep.	Egypt	100773	SBACD (100773)	2009	629500	1969.97	1.80297	3.72097	8263749	37716	Lower Middle Income	16	14746548	4.09	0	0	58.41	2009	NGO	40	40	61	0	14746548	529.423	0.484543	6.27367	0.395107	6.27368	19.6795	0.395107	0.0780549	15.9274	15.9274	126.841	10.5379	10.5379	55.5233	2.47877	99.9233	66.1111	6.29303	4.16359	167.841	6.27367	0.395107	15.9274	10.5379
11	Egypt, Arab Rep.	Egypt	100335	ABA (100335)	2017	4512863	3488.15	0.0978994	1.56294	59270056	681230	Lower Middle Income	16	76249245	6.89	0	7.69	48.43	2017	NGO	18	18	246	0	76249245	2231.79	0.0626381	7.71101	0.0607546	7.71101	29.7298	0.0607546	0.0018456	17.8976	17.8976	160.162	13.4317	13.4317	90.2047	0.468479	138.009	103.572	1.08736	0.816035	240.395	69.3991	0.546792	161.078	120.885
11	Egypt, Arab Rep.	Egypt	100641	DBACD (100641)	2015	4926797	5979.2	0.0938792	6.79078	38790539	12416648	Lower Middle Income	16	52311577	9.85	0	20	56.95	2015	NGO	38	38	183	0	52311577	880.487	0.0138245	6.78161	0.0137298	6.78161	22.9951	0.0137298	9.43e-05	17.4737	17.4737	152.665	16.3346	16.3345	133.409	0.0931103	118.5	110.775	0.239911	0.22427	285.425	47.4713	0.0961087	122.316	114.342
11	Egypt, Arab Rep.	Egypt	100335	ABA (100335)	2010	5407841	4444.47	0.0866851	1.30868	47387269	1155243	Lower Middle Income	16	75789628	7.62	0		54.94	2010	NGO	32	32	191	0.01	75789628	3396.15	0.0662386	8.13069	0.0641371	8.13069	33.0541	0.0641372	0.0020568	17.6739	17.6739	156.183	13.9598	13.9598	97.4383	0.521479	143.701	113.503	1.13355	0.895343	246.724	16.2614	0.128274	35.3477	27.9196
11	Egypt, Arab Rep.	Egypt	100335	ABA (100335)	2015	8427570	5897.95	0.0688811	1.11347	76000588	669727	Lower Middle Income	16	107600000	8.31	0	8.33		2015	NGO	33	33	220	0	107600000	5296.89	0.0618615	8.57506	0.0600235	8.57506	36.7659	0.0600235	0.0018014	18.1462	18.1463	164.643	13.4146	13.4146	89.9761	0.514705	155.605	115.031	1.0892	0.805192	243.425	60.0254	0.420164	127.024	93.9024
11	Egypt, Arab Rep.	Egypt	100234	Al Tadamun (100234)	2014	1330693	6975.69	0.040241	95.8434	8129339	9241990	Lower Middle Income	16	17438151	3.93	20	12.5	100	2014	NGO	50	50	198	0	17438151	72.7822	0.0004199	4.30112	0.0004198	4.30112	9.2498	0.00041977	8.81e-08	15.911	15.911	126.58	16.0393	16.0393	128.629	0.0018055	68.435	68.9868	0.006679	0.0067329	255.201	25.8067	0.0025186	95.4659	96.2356
11	Egypt, Arab Rep.	Egypt	100234	Al Tadamun (100234)	2016	3677426	4507.78		1.90877	6742237	4577830	Lower Middle Income	16	12293315	16.91	40	27.5	100	2016	NGO	25	25	137	0	12293315	2361.62		7.76753		7.76752	30.1672	-0.0039922	7.97e-06	15.7239	15.7239	123.621	15.3367	15.3367	117.608	-0.0310095	122.136	119.129	-0.062773	-0.0612274	241.153	62.1402	-0.0319376	125.791	122.694
11	Egypt, Arab Rep.	Egypt	100641	DBACD (100641)	2011	4228972	4070.61	0.122153	2.73816	24309738	316762	Lower Middle Income	16	38002255	11.31	0	16.67	54.41	2011	NGO	28	28	166	0	38002255	1486.62	0.0446113	7.30493	0.0436448	7.30493	26.681	0.0436448	0.0009524	17.0064	17.0064	144.609	12.6659	12.6659	80.2126	0.318823	124.231	92.5236	0.742241	0.552802	215.401	21.9148	0.130935	51.0192	37.9977
11	Egypt, Arab Rep.	Egypt	100335	ABA (100335)	2009	4270479	3742.02	0.0852282	1.09038	37853968	171679	Lower Middle Income	16	65889242	6.99	0			2009	NGO	34	34	156	0.04	65889242	3431.84	0.0781634	8.14114	0.075259	8.14114	33.1391	0.075259	0.002832	17.4492	17.4492	152.238	12.0534	12.0534	72.6421	0.612694	142.057	98.1283	1.31321	0.907126	210.322	8.14114	0.075259	17.4492	12.0534
11	Egypt, Arab Rep.	Egypt	100234	Al Tadamun (100234)	2009	2409540	5289.49	0.0765924	8.67289	10582189	26715	Lower Middle Income	16	12740584	22.59			100	2009	NGO	28	28	300	0	12740584	609.888	0.0088312	6.41491	0.0087925	6.41491	20.5756	0.00879248	3.87e-05	16.1747	16.1747	130.81	10.193	10.193	51.9488	0.056403	103.759	65.3873	0.142215	0.0896219	164.869	6.41491	0.0087925	16.1747	10.193
11	Egypt, Arab Rep.	Egypt	101053	CEOSS (101053)	2013	229139		0	48.1222	9858605	164959	Lower Middle Income	16	11859400	1.96	33.33			2013	NGO	53	53		0	11859400		0		0	5.48236	15.0281	0	0	16.1039	16.1039	129.667	12.0135	12.0135	72.1616	0	88.2871	65.8621	0	0	193.463	27.4118	0	80.5193	60.0673
11	Egypt, Arab Rep.	Egypt	101053	CEOSS (101053)	2011	971215	0	0	163.339	6090435	70323	Lower Middle Income	16	8638531	18.23	33.33		66.09	2011	NGO	21	20	361	0	8638531	0	0	0	0	0	0	0	0	15.6222	15.6222	122.027	11.1609	11.1609	62.2825	0	0	0	0	0	174.358	0	0	46.8667	33.4826
11	Egypt, Arab Rep.	Egypt	100641	DBACD (100641)	2018	2171793	4147.58	0.159308	9.27287	43294759	18197372	Lower Middle Income	16	62518318	4.03	0	11.11	61.21	2018	NGO	26	26	202	0	62518318	447.281	0.01718	6.10542	0.0170341	6.10542	18.6381	0.0170341	0.0001451	17.5835	17.5835	154.59	16.7168	16.7168	139.726	0.104	107.355	102.063	0.29952	0.284756	293.94	61.0542	0.170341	175.835	167.168
11	Egypt, Arab Rep.	Egypt	101053	CEOSS (101053)	2018	2324617	2766.13	0	11.8909	11396663	65732	Lower Middle Income	16	12696595	20.9	33.33	6.82	68.98	2018	NGO	30	30	222	0	12696595	232.627	0	5.45372	0	5.45372	14.8715	0	0	16.2488	16.2488	132.012	11.0934	11.0934	61.5313	0	88.6166	60.5001	0	0	180.254	54.5372	0	162.488	110.934
11	Egypt, Arab Rep.	Egypt	100234	Al Tadamun (100234)	2011	1517458	6754.98	0.279719	23.6153	4865738	6999174	Lower Middle Income	16	14540067	9.84	80	80	100	2011	NGO	40	39	139	0	14540067	286.043	0.0118448	5.65963	0.0117752	5.65963	16.0157	0.0117752	6.93e-05	15.3977	15.3977	118.545	15.7613	15.7613	124.209	0.0666434	87.1455	89.2032	0.181312	0.185593	242.688	16.9789	0.0353257	46.1932	47.2839
11	Egypt, Arab Rep.	Egypt	100773	SBACD (100773)	2011	536413	2460.86	0.0927177	5.12931	11091025	56718	Lower Middle Income	16	17738368	3.06	0	0		2011	NGO	42	42	70	0	17738368	479.764	0.018076	6.17538	0.0179146	6.17538	19.0676	0.0179146	0.0001605	16.2217	16.2216	131.571	10.9459	10.9459	59.906	0.11063	100.175	67.5948	0.290605	0.196091	177.56	18.5261	0.0537439	48.6649	32.8376
11	Egypt, Arab Rep.	Egypt	100290	Lead Foundation (100290)	2013	3173093	5803.44	0.0927029	7.87847	21778313	129689	Lower Middle Income	16	38380723	8.41	22.22	0	85.86	2013	NGO	41	41	174	0	38380723	736.619	0.0117666	6.60343	0.0116979	6.60343	21.8026	0.0116979	6.84e-05	16.8964	16.8964	142.745	11.7729	11.7729	69.3006	0.0772463	111.574	77.7415	0.197653	0.137718	198.92	33.0171	0.0584896	84.4821	58.8645
11	Egypt, Arab Rep.	Egypt	100335	ABA (100335)	2012	7639632	4970.77	0.0807674	1.8749	60043567	362262	Lower Middle Income	16	87460638	9.33	0	5.77	53.24	2012	NGO	33	32	195		87460638	2651.22	0.0430782	7.88315	0.0421762	7.88315	31.072	0.0421762	0.0008894	17.9106	17.9106	160.394	12.8001	12.8001	81.9216	0.332481	141.192	100.905	0.7554	0.53986	229.258	31.5326	0.168705	71.6423	51.2005
11	Egypt, Arab Rep.	Egypt	100290	Lead Foundation (100290)	2011	-142404	4083.15	0.121479	5.06586	16793351	103239	Lower Middle Income	16	34179406	-0.42	28.57	0	84.54	2011	NGO	32	32	143	0	34179406	806.012	0.02398	6.69334	0.023697	6.69334	22.4004	0.023697	0.0002808	16.6365	16.6365	138.387	11.5448	11.5448	66.6413	0.158612	111.354	77.2733	0.394234	0.273577	192.065	20.08	0.0710909	49.9095	34.6344
11	Egypt, Arab Rep.	Egypt	100773	SBACD (100773)	2012	1010071		0.0955193	6.37504	11461575	39374	Lower Middle Income	16	18173640	5.62	0	0		2012	NGO				0	18173640		0.0149833		0.0148722	6.06593	18.3977	0.0148722	0.0001106	16.2545	16.2545	132.105	10.5809	10.5809	55.9776	0.0902137	98.5987	64.1829	0.24174	0.157361	171.987	24.2637	0.0594888	65.018	42.3235
11	Egypt, Arab Rep.	Egypt	100234	Al Tadamun (100234)	2015	2243931	7266.48		15.651	9753889	9459703	Lower Middle Income	16	19447999	8.73	20	12.5	100	2015	NGO	47	47	191	0	19447999	464.281		6.14264		6.14264	18.866	-0.00178621	1.6e-06	16.0932	16.0932	129.495	16.0626	16.0626	129.003	-0.0109721	98.8546	98.6665	-0.0287459	-0.0286912	258.498	42.9985	-0.0125035	112.652	112.438
11	Egypt, Arab Rep.	Egypt	101053	CEOSS (101053)	2010	1059131	4939.93	0	62.8703	7027724	6271	Lower Middle Income	16	7912582	19.64	33.33		69.08	2010	NGO	18	19	387	0	7912582	78.5733	0	4.37668	0	4.37668	9.57766	0	0	15.7654	15.7654	124.273	8.74385	8.74385	38.2275	0	69	38.269	0	0	137.85	8.75336	0	31.5308	17.4877
11	Egypt, Arab Rep.	Egypt	100773	SBACD (100773)	2010	579608	2295.94	0.109688	4.28851	10306421	43580	Lower Middle Income	16	16917764	3.66	0	0	63.62	2010	NGO	42	42	68	0	16917764	535.37	0.0255773	6.28482	0.0252557	6.28482	19.7495	0.0252557	0.0003189	16.1483	16.1483	130.383	10.6824	10.6824	57.0566	0.158727	101.489	67.1369	0.407836	0.269791	172.502	12.5696	0.0505114	32.2966	21.3648
11	Egypt, Arab Rep.	Egypt	100641	DBACD (100641)	2016	5068281	5422.31	0.217192	14.8671	19004813	6868701	Lower Middle Income	16	26547708	8.08	0	11.11	58.1	2016	NGO	34	34	181	0	26547708	364.718	0.0146089	5.90186	0.0145032	5.90186	17.416	0.0145032	0.0001052	16.7602	16.7602	140.452	15.7425	15.7425	123.913	0.085596	98.9164	92.91	0.243077	0.228317	263.847	47.2149	0.116026	134.082	125.94
11	Egypt, Arab Rep.	Egypt	100234	Al Tadamun (100234)	2012	1507356	6253.27	0.0552707	31.6	4722890	7664871	Lower Middle Income	16	15271020	10.11	20	80	100	2012	NGO	57	54	131	0	15271020	197.888	0.0017491	5.29274	0.0017475	5.29274	14.0066	0.00174754	1.53e-06	15.3679	15.3679	118.087	15.8522	15.8522	125.645	0.0092493	81.3385	83.9014	0.0268561	0.0277024	243.615	21.171	0.0069902	61.4717	63.4086
11	Egypt, Arab Rep.	Egypt	100290	Lead Foundation (100290)	2012	2524638	5192.56	0.0985093	6.22566	20063207	129861	Lower Middle Income	16	36758376	7.08	22.22	0	84.24	2012	NGO	39	39	166	0	36758376	834.058	0.0158231	6.7275	0.0156992	6.7275	22.6296	0.0156992	0.0001232	16.8144	16.8144	141.362	11.7742	11.7742	69.3162	0.105617	113.119	79.2111	0.263973	0.184846	197.977	26.91	0.0627969	67.2576	47.0969
11	Egypt, Arab Rep.	Egypt	100234	Al Tadamun (100234)	2010	3794256	6509.27	0.133283	17.5999	13212071	65450	Lower Middle Income	16	16291306	26.14	20	71.43	100	2010	NGO	32	31	295	0	16291306	369.847	0.007573	5.91579	0.0075444	5.91579	17.4983	0.00754444	2.85e-05	16.3966	16.3966	134.425	11.0891	11.0891	61.4836	0.0446313	96.9991	65.6005	0.123703	0.0836607	181.823	11.8316	0.0150889	32.7933	22.1781
11	Egypt, Arab Rep.	Egypt	100335	ABA (100335)	2014	8363260	5760.35	0.545449	0.99388	67630452	496442	Lower Middle Income	16	99840483		0	7.14	47.44	2014	NGO			211	0	99840483	5795.82	0.548808	8.66507	0.437486	8.66506	37.5417	0.437486	0.0956969	18.0296	18.0296	162.533	13.1152	13.1152	86.0045	3.79084	156.227	113.644	7.88768	5.73772	236.462	51.9904	2.62492	108.177	78.6913
11	Egypt, Arab Rep.	Egypt	100290	Lead Foundation (100290)	2010	3768248	3338.4	0.0940098	3.79755	27226351	130751	Lower Middle Income	16	44751192	9.09	10	0	82.25	2010	NGO	25	25	189	0	44751192	879.093	0.0247554	6.78003	0.0244539	6.78003	22.9844	0.0244539	0.000299	17.1197	17.1197	146.542	11.7811	11.7811	69.3967	0.165798	116.072	79.8759	0.418644	0.288093	201.688	13.5601	0.0489079	34.2394	23.5621
11	Egypt, Arab Rep.	Egypt	100773	SBACD (100773)	2013	967380		0.095286	6.99155	11163367	48802	Lower Middle Income	16	17715870	5.39	0	0		2013	NGO				0	17715870		0.0136287		0.0135367	5.95648	17.7398	0.0135367	9.16e-05	16.2281	16.2281	131.676	10.7956	10.7955	58.2719	0.0806312	96.6627	64.3035	0.219676	0.146136	175.192	29.7824	0.0676836	81.1407	53.9777
11	Egypt, Arab Rep.	Egypt	101053	CEOSS (101053)	2009	871557	809.667	0	33.6261	7117753	4601	Lower Middle Income	16	7977508	13.97	33.33		67.63	2009	NGO	20	20	324	0	7977508	24.0785	0	3.22201	0	3.22201	5.19068	0	0	15.7781	15.7781	124.474	8.43425	8.43425	35.5682	0	50.8372	27.1752	0	0	133.076	3.22201	0	15.7781	8.43425
11	Egypt, Arab Rep.	Egypt	100290	Lead Foundation (100290)	2015	4795588	6445.05	0.0815334	11.6117	28222008	107461	Lower Middle Income	16	47712081	10.45	11.11	2.78		2015	NGO	40	40	201	0	47712081	555.048	0.0070217	6.32085	0.0069971	6.32085	19.9766	0.00699712	2.45e-05	17.1556	17.1556	147.157	11.5849	11.5849	67.1049	0.0442278	108.438	73.2264	0.12004	0.0810609	198.746	44.246	0.0489798	120.089	81.0943
11	Egypt, Arab Rep.	Egypt	100290	Lead Foundation (100290)	2018	5751550	4513.42	0.116298	13.4407	25634692	134673	Lower Middle Income	16	39121535	15.29	11.11	2.5	86.33	2018	NGO	24	24	229	0	39121535	335.802	0.0086526	5.81949	0.0086154	5.81949	16.9333	0.00861542	3.71e-05	17.0595	17.0595	145.512	11.8106	11.8106	69.7453	0.0501374	99.2774	68.7318	0.146974	0.101753	201.483	58.1949	0.0861542	170.595	118.106
11	Egypt, Arab Rep.	Egypt	100234	Al Tadamun (100234)	2017	1359466	4069.59		3.89112	14330428	7178874	Lower Middle Income	16	22676987	5.13	40	16.36	100	2017	NGO	42	42	146	0	22676987	1045.87		6.95356		6.95356	24.176	-0.00619819	1.92e-05	16.4779	16.4779	135.761	15.7866	15.7867	124.609	-0.0430995	114.58	109.773	-0.102133	-0.0978487	260.131	62.582	-0.0557837	148.301	142.08
11	Egypt, Arab Rep.	Egypt	100641	DBACD (100641)	2014	4918867	5365.84	0.0975064	5.31378	32879508	11024528	Lower Middle Income	16	45211480	11.36	0	20	55.04	2014	NGO	39	39	173	0	45211480	1009.8	0.0183497	6.91849	0.0181834	6.91849	23.9328	0.0181834	0.0001653	17.3084	17.3084	149.79	16.2156	16.2156	131.473	0.125802	119.748	112.188	0.314725	0.294855	280.666	41.511	0.1091	103.85	97.2938
11	Egypt, Arab Rep.	Egypt	100290	Lead Foundation (100290)	2016	5592039	5676.44	0.173624	21.4888	16226858	59447	Lower Middle Income	16	25068073	15.1	11.11	6.45	88.44	2016	NGO	33	33	222	0	25068073	264.158	0.0080797	5.58033	0.0080473	5.58033	15.57	0.00804727	3.24e-05	16.6022	16.6022	137.816	10.9929	10.9929	60.4215	0.0449064	92.6456	61.3437	0.133602	0.0884625	182.505	44.6426	0.0643781	132.817	87.9429
11	Egypt, Arab Rep.	Egypt	100290	Lead Foundation (100290)	2014	4277793	6501.79	0.0896104	9.86658	24781908	107975	Lower Middle Income	16	43446014	10.41	11.11	2.86	86.52	2014	NGO	43	43	187	0	43446014	658.971	0.0090822	6.49219	0.0090412	6.4922	21.0743	0.00904121	4.09e-05	17.0256	17.0256	144.936	11.5897	11.5897	67.1602	0.0586973	110.534	75.2424	0.153932	0.104785	197.321	38.9532	0.0542473	102.154	69.538
11	Egypt, Arab Rep.	Egypt	100335	ABA (100335)	2016	8079466	5007.32	0.140821	2.18486	41968662	740303	Lower Middle Income	16	57295293	8	0	7.58	48.53	2016	NGO	26	26	235	0	57295293	2291.82	0.0644529	7.73754	0.0624609	7.73754	29.9348	0.0624609	0.0019507	17.5524	17.5524	154.044	13.5148	13.5148	91.3251	0.483294	135.813	104.571	1.09634	0.844148	237.218	61.9003	0.499688	140.419	108.118
11	Egypt, Arab Rep.	Egypt	100234	Al Tadamun (100234)	2013	937911	6001.22	0.146028	55.5404	4558981	10031160	Lower Middle Income	16	14722981	6.25	20	12.9	100	2013	NGO	52	52	139	0	14722981	108.051	0.0026292	4.69182	0.0026258	4.69182	11.0066	0.00262576	3.45e-06	15.3326	15.3326	117.544	16.1212	16.1212	129.947	0.0123196	71.9378	75.6378	0.0402598	0.0423305	247.18	23.4591	0.0131288	76.663	80.606
11	Egypt, Arab Rep.	Egypt	100641	DBACD (100641)	2017	2023479	3424.96	0.10983	8.55804	28950584	12553348	Lower Middle Income	16	42261050	6.17	0	11.11	59.55	2017	NGO	23	23	181	0	42261050	400.204	0.0128336	5.99447	0.0127519	5.99447	17.9668	0.0127519	8.13e-05	17.1811	17.1811	147.595	16.3455	16.3455	133.588	0.0764411	102.992	97.9826	0.219092	0.208437	280.834	53.9502	0.114767	154.63	147.109
11	Egypt, Arab Rep.	Egypt	101053	CEOSS (101053)	2017	1956191	2425.07	0	17.3776	8773665	90246	Lower Middle Income	16	9553869		33.33	5	70.16	2017	NGO	21	21	256	0	9553869	139.552	0	4.94557	0	4.94557	12.2294	0	0	15.9873	15.9873	127.796	11.4103	11.4103	65.0975	0	79.0662	56.4305	0	0	182.42	44.5102	0	143.885	102.693
11	Egypt, Arab Rep.	Egypt	100641	DBACD (100641)	2010	3960969	4167.83	0.104839	2.70297	25168819	79640	Lower Middle Income	16	37436528	10.87	0	18.18	53.82	2010	NGO	27	27	180	0	37436528	1541.94	0.0387865	7.34145	0.0380532	7.34145	26.9484	0.0380532	0.000724	17.0411	17.0411	145.2	11.2853	11.2853	63.6788	0.279365	125.106	82.8503	0.648469	0.429441	192.314	14.6829	0.0761063	34.0822	22.5706
11	Egypt, Arab Rep.	Egypt	100641	DBACD (100641)	2013	4367987	4754.37	0.120981	4.28381	27925839	10529277	Lower Middle Income	16	39869516	11.21	0	20	54.52	2013	NGO	35	35	169	0	39869516	1109.85	0.0282414	7.01288	0.02785	7.01288	24.5902	0.02785	0.0003878	17.1451	17.1451	146.977	16.1697	16.1697	130.729	0.195309	120.236	113.396	0.47749	0.450325	277.23	35.0644	0.13925	85.7253	80.8483
11	Egypt, Arab Rep.	Egypt	100335	ABA (100335)	2018	9421864	3739.91	0.153363	1.76848	76427278	875708	Lower Middle Income	16	95417742	10.77	0	8.79	45.82	2018	NGO	19	19	246	0	95417742	2114.76	0.0867204	7.65717	0.0831644	7.65717	29.3161	0.0831644	0.0034582	18.1518	18.1518	164.745	13.6828	13.6828	93.6094	0.636804	138.992	104.771	1.50959	1.13792	248.368	76.5717	0.831644	181.518	136.828
11	Egypt, Arab Rep.	Egypt	100290	Lead Foundation (100290)	2017	4329477	3942.93	0.103301	16.1749	21075502	117429	Lower Middle Income	16	32529988	14.36	12.5	7.5	88.1	2017	NGO	21	21	241	0	32529988	243.768	0.0063865	5.50031	0.0063662	5.50031	15.1267	0.00636622	2.03e-05	16.8636	16.8636	142.191	11.6736	11.6736	68.1364	0.0350162	92.7552	64.2084	0.107357	0.0743166	196.859	49.5028	0.0572959	151.773	105.062
11	Egypt, Arab Rep.	Egypt	100641	DBACD (100641)	2012	4439082	4542.52	0.0750132	3.74627	25585976	316401	Lower Middle Income	16	38014645	11.29	0	25	55.19	2012	NGO	35	34	164	0	38014645	1212.54	0.0200235	7.1013	0.0198256	7.1013	25.2142	0.0198256	0.0001965	17.0575	17.0576	145.48	12.6648	12.6648	80.1982	0.140788	121.131	89.9363	0.338177	0.251087	216.03	28.4052	0.0793025	68.2302	50.6591
11	Egypt, Arab Rep.	Egypt	101053	CEOSS (101053)	2012	-889593	7931.86	0	32.3096	8511600	835653	Lower Middle Income	16	11492079	6.81	33.33		65.98	2012	NGO	43	43	332	0	11492079	245.495	0	5.50734	0	5.50734	15.1654	0	0	15.9569	15.9569	127.312	13.636	13.636	92.9698	0	87.8803	75.0979	0	0	217.588	22.0294	0	63.8278	54.5439
11	Egypt, Arab Rep.	Egypt	101053	CEOSS (101053)	2014	-675183	6775.71	0	29.0204	12594729	29477	Lower Middle Income	16	13109451	15.01	33.33	8.82		2014	NGO	28	28	444	0	13109451	233.481	0	5.45738	0	5.45738	14.8915	0	0	16.3488	16.3488	133.641	10.2914	10.2914	52.9565	0	89.2215	56.164	0	0	168.252	32.7443	0	98.0927	61.7484
11	Egypt, Arab Rep.	Egypt	100290	Lead Foundation (100290)	2009	2426878	3267.83	0.0977706	2.81157	22089099	110484	Lower Middle Income	16	38138750	6.87			83.66	2009	NGO	23	23	198	0	38138750	1162.28	0.0347744	7.059	0.0341835	7.059	24.9147	0.0341835	0.0005843	16.9106	16.9106	142.984	11.6126	11.6126	67.4266	0.241301	119.372	81.9736	0.578063	0.39696	196.377	7.059	0.0341835	16.9106	11.6126
11	Egypt, Arab Rep.	Egypt	100234	Al Tadamun (100234)	2018	2601512	5420.01		2.57146	25507867	10325234	Lower Middle Income	16	39520439	6	40	18.56	100	2018	NGO	49	49	155	0	39520439	2107.76		7.65386		7.65386	29.2907	-0.00840418	3.53e-05	17.0545	17.0545	145.428	16.1501	16.1501	130.413	-0.0643244	130.533	123.611	-0.143329	-0.135728	275.432	76.5386	-0.0840418	170.545	161.501
13	Ethiopia	Ethiopia	100575	PEACE (100575)	2011	204089	1271.51	0.0528107		2633695		Low Income	28	3362854	5.81				2011	NBFI	22			28.22	3362854					4.37688	9.57856	0.00590969	1.75e-05	14.7839	14.7839	109.282		9.0826	41.2468	0.025866	64.7074	39.7535	0.0873682	0.0536753	134.276	13.1307	0.0177291	44.3517	27.2478
13	Ethiopia	Ethiopia	100765	Buusaa Gonofaa (100765)	2011	422099		0.0488005		4499639		Low Income	28	4943936		0	0		2011	NBFI				15.69	4943936					7.48967	28.0476	0.0443216	0.0009822	15.3195	15.3195	117.344		8.58723	36.8703	0.331954	114.738	64.3156	0.678984	0.380599	131.552	22.469	0.132965	45.9585	25.7617
13	Ethiopia	Ethiopia	100765	Buusaa Gonofaa (100765)	2014	994475	1510.84	0.073943		11473050		Low Income	28	13324893	8.09	0	0	62.75	2014	NBFI	16	16	183	24.68	13324893					6.74068	22.7184	0.0270004	0.0003645	16.2555	16.2555	132.121		11.1439	62.0932	0.182001	109.573	75.1175	0.438906	0.30089	181.15	40.4441	0.162003	97.5331	66.8634
13	Ethiopia	Ethiopia	100575	PEACE (100575)	2014	263522	1574.43	0.0527		4180237		Low Income	28	5045523	5.43	57.14	10	80.66	2014	NBFI	24	24	108	33.91	5045523					4.8955	11.983	0.00500887	1.25e-05	15.2459	15.2459	116.218		10.0997	51.0017	0.0245209	74.6362	49.443	0.0763646	0.0505879	153.978	29.373	0.0300532	91.4753	60.5981
13	Ethiopia	Ethiopia	100765	Buusaa Gonofaa (100765)	2013	704912	1572.09	0.0592325		8569725		Low Income	28	10192247		0	0	75	2013	NBFI			169	20.26	10192247					6.99035	24.4325	0.0327742	0.0005371	15.9637	15.9637	127.421		10.2917	52.9593	0.229103	111.592	71.9424	0.523198	0.337301	164.294	34.9517	0.163871	79.8187	51.4584
13	Ethiopia	Ethiopia	100575	PEACE (100575)	2017	332326	2730.46	0.0502782	12.2138	5046763	67288	Low Income	28	5895197	5.96	42.86	16.22	78.05	2017	NBFI	42	42	83	42.48	5895197	223.555	0.0041165	5.41412	0.0041081	5.41412	14.6563	0.00410805	8.44e-06	15.4343	15.4343	119.108	11.1167	11.1168	61.7911	0.0222415	83.5629	60.1874	0.0634047	0.0456682	171.579	48.7271	0.0369725	138.908	100.051
13	Ethiopia	Ethiopia	100765	Buusaa Gonofaa (100765)	2017	1107878	2336.09	0.0569336	5.85356	12788371	891413	Low Income	28	17305182	6.95	0	16.67	62.62	2017	NBFI	23	23	150	39.4	17305182	399.089	0.0097263	5.99169	0.0096793	5.99169	17.9502	0.00967932	4.68e-05	16.364	16.364	133.891	13.7006	13.7006	93.8527	0.0579955	98.0483	82.0895	0.158393	0.132612	224.197	53.9252	0.0871139	147.276	123.305
13	Ethiopia	Ethiopia	100765	Buusaa Gonofaa (100765)	2016	903975	2273.78	0.0690851	4.4362	13063282	380157	Low Income	28	15945821	5.62	0	16.67	67.8	2016	NBFI	21	21	164	35.91	15945821	512.553	0.015573	6.24135	0.015453	6.24135	19.4772	0.015453	0.0001194	16.3853	16.3853	134.239	12.8483	12.8483	82.54	0.0964478	102.266	80.191	0.253203	0.198546	210.524	49.9308	0.123624	131.083	102.787
13	Ethiopia	Ethiopia	100575	PEACE (100575)	2016	216313	2331.09	0.0548088	12.4056	4154517	47940	Low Income	28	5265402	4.22	42.86	9.68	81.34	2016	NBFI	33	33	95	40.29	5265402	187.906	0.0044181	5.24125	0.0044083	5.24125	13.7353	0.00440832	9.72e-06	15.2397	15.2397	116.124	10.7777	10.7777	58.0797	0.0231051	79.8751	56.4887	0.0671816	0.0475117	164.249	41.93	0.0352666	121.918	86.2218
13	Ethiopia	Ethiopia	100575	PEACE (100575)	2010	147450	1.71753	0.0553664		3012501		Low Income	28	3914576				81.14	2010	NBFI			0	28.78	3914576					4.20401	8.83686	0.00620996	1.93e-05	14.9183	14.9183	111.278		8.74357	38.225	0.0261067	62.7166	36.7581	0.0926419	0.0542972	130.439	8.40803	0.0124199	29.8366	17.4871
13	Ethiopia	Ethiopia	100765	Buusaa Gonofaa (100765)	2015	1017719	2229.4	0.055455		12181113		Low Income	28	16324725	6.98	0	0	68.52	2015	NBFI	20	20	166	31.87	16324725					6.49102	21.0666	0.0212267	0.0002253	16.3154	16.3154	133.096		11.9961	71.9534	0.137783	105.903	77.867	0.346323	0.254638	195.721	45.4371	0.148587	114.208	83.9728
13	Ethiopia	Ethiopia	100575	PEACE (100575)	2012	162266	1318.52	0.0516815		2928096		Low Income	28	3632577	4.61	57.14	14.81	80.8	2012	NBFI	23		115	28.56	3632577					4.54976	10.3501	0.00560941	1.57e-05	14.8899	14.8899	110.854		9.42162	44.3835	0.0255215	67.7453	42.8661	0.0835234	0.0528498	140.287	18.199	0.0224377	59.5594	37.6865
14	Ghana	Ghana	102425	ID Ghana (102425)	2017	276271	2586.09	0.0611335	8.90341	1369183	62039	Lower Middle Income	86	2835746	10.44	75	20	91.99	2017	NGO	40	40	176	57.09	2835746	290.461	0.0068663	5.67491	0.0068428	5.67491	16.1023	0.00684284	2.34e-05	14.1297	14.1297	99.8246	11.0355	11.0355	60.8915	0.0388325	80.1849	62.6256	0.0966875	0.0755144	155.929	51.0742	0.0615856	127.168	99.3198
14	Ghana	Ghana	102460	WWB Ghana (102460)	2014	4696005	6616.1	0.0612496	4.12448	4696005	3167694	Lower Middle Income	86	15206182	-0.58	25	38.46	60	2014	NBFI	420	420	29	243.51	15206182	1604.11	0.0148503	7.38094	0.0147411	7.38095	27.2392	0.0147411	0.0001086	15.3622	15.3622	117.999	14.9685	14.9685	112.028	0.108803	113.388	110.482	0.226456	0.220652	229.95	44.2857	0.0884465	92.1733	89.8111
14	Ghana	Ghana	106075	PanAfrican Savings and Loans (106075)	2013	492160		0.0653176	7.68564	10491450	863388	Lower Middle Income	86	13221969	1.49	0	0		2013	NBFI				74.47	13221969		0.0084987		0.0084627	7.144	25.5184	0.00846274	3.58e-05	16.1661	16.1661	130.671	13.6686	13.6686	93.4156	0.0604578	115.49	97.6486	0.136809	0.115674	220.968	35.72	0.0423137	80.8303	68.3431
14	Ghana	Ghana	100534	OISL (100534)	2016	1882518	9721.21	0.0846254	4.12607	20747994	18562800	Lower Middle Income	86	45341771	2.11	28.57	37.5	74	2016	NBFI	230	129	81	132.81	45341771	2356.05	0.02051	7.76516	0.0203025	7.76516	30.1489	0.0203025	0.0002061	16.848	16.848	141.927	16.7367	16.7367	140.058	0.157652	130.827	129.963	0.342055	0.339795	281.979	62.1213	0.16242	134.784	133.893
14	Ghana	Ghana	169050	Fidelity Bank Ghana Ltd. (169050)	2016	4690909	25719.9	0.0803763	3.15913	307200000	421700000	Lower Middle Income	86	975100000	0.37		31.1		2016	Bank	2300		30	222.64	975100000	8141.46	0.0254426	9.00485	0.0251243	9.00485	40.5436	0.0251243	0.0003156	19.543	19.543	190.964	19.8598	19.8598	197.206	0.22624	175.982	178.834	0.491004	0.498964	388.12	72.0388	0.200994	156.344	158.878
14	Ghana	Ghana	102425	ID Ghana (102425)	2012	-24507	6442.9	0.0673803	17.2181	942034	361087	Lower Middle Income	86	1436980	-3.79	40	0	94.01	2012	NGO	90	90	139	64.23	1436980	374.193	0.0039133	5.92744	0.0039057	5.92744	17.5673	0.0039057	7.63e-06	13.7558	13.7558	94.611	12.7969	12.7969	81.88	0.0231508	81.5367	75.8527	0.053726	0.0499808	176.031	23.7098	0.0156228	55.0232	51.1875
14	Ghana	Ghana	102460	WWB Ghana (102460)	2011	4626377	8028.29	0.0423552	2.55252	4626377	751787	Lower Middle Income	86	15328036	-7.23	33.33	14.29	64.33	2011	NBFI	624	624	32	305.4	15328036	3145.24	0.0165935	8.05396	0.0164573	8.05396	32.4332	0.0164573	0.0001354	15.3473	15.3473	117.77	13.5302	13.5302	91.5333	0.132547	123.606	108.972	0.252576	0.222671	207.652	24.1619	0.049372	46.0418	40.5906
14	Ghana	Ghana	100392	Sinapi Aba Trust (100392)	2010	1382079	11303	0.150088	3.84191	18739253	6654859	Lower Middle Income	86	30667072	3.79	45.45	15.15	81	2010	NGO	78	78	283	30.83	30667072	2942.02	0.039066	7.98719	0.0383222	7.98719	31.8976	0.0383222	0.0007343	16.7461	16.7461	140.216	15.7109	15.7109	123.415	0.306087	133.755	125.486	0.641749	0.602075	263.096	15.9744	0.0766445	33.4923	31.4217
14	Ghana	Ghana	106075	PanAfrican Savings and Loans (106075)	2017	295958	8106.22	0.0420755	7.83369	9800979	1415881	Lower Middle Income	86	14209988	1.48	33.33	45.95	77.39	2017	NBFI	576	576	31	106.22	14209988	1034.79	0.0053711	6.94292	0.0053567	6.94292	24.1021	0.00535672	1.43e-05	16.098	16.098	129.573	14.1633	14.1633	100.299	0.0371913	111.767	98.3344	0.0862325	0.0758687	228	62.4863	0.0482105	144.882	127.469
14	Ghana	Ghana	102460	WWB Ghana (102460)	2015	4687660		0.0578568	3.41639	4687660	3441110	Lower Middle Income	86	18808347	-1.31				2015	NBFI				305.35	18808347		0.0169351		0.0167933	7.26942	26.4222	0.0167933	0.000141	15.3604	15.3604	117.972	15.0513	15.0513	113.271	0.122077	111.662	109.414	0.257952	0.252761	231.195	50.8859	0.117553	107.523	105.359
14	Ghana	Ghana	102425	ID Ghana (102425)	2009	-232139	5870.5	0.0188346	40.1568	258145	21662	Lower Middle Income	86	352287	-59.41			90.01	2009	NGO	110	110	58	45.61	352287	146.189	0.000469	4.99172	0.0004689	4.99172	12.4586	0.00046892	1.1e-07	12.4613	12.4613	77.6418	9.98336	9.98336	49.8338	0.0023407	62.2032	49.8341	0.0058433	0.0046814	124.406	4.99172	0.0004689	12.4613	9.98336
14	Ghana	Ghana	102460	WWB Ghana (102460)	2013	6776513	7803.92	0.0567882	5.98828	6776513	4080787	Lower Middle Income	86	15406308	1.91	25	43.75	49.36	2013	NBFI	552	552	30	203.91	15406308	1303.2	0.0094832	7.17334	0.0094385	7.17334	25.7284	0.00943853	4.45e-05	15.729	15.729	123.7	15.2218	15.2218	115.852	0.0677058	112.829	109.191	0.148458	0.143672	239.423	35.8667	0.0471927	78.6449	76.109
14	Ghana	Ghana	100392	Sinapi Aba Trust (100392)	2017	74072	7055.36	0.178742	6.8653	23678763	2610021	Lower Middle Income	86	34411489	0.4	14.29	25.53	87	2017	NGO	55	54	280	83.12	34411489	1027.68	0.0260356	6.93604	0.0257024	6.93604	24.0543	0.0257024	0.0003303	16.9801	16.9801	144.162	14.7749	14.7749	109.148	0.178273	117.775	102.479	0.43643	0.37975	250.879	62.4243	0.231322	152.821	132.974
14	Ghana	Ghana	106075	PanAfrican Savings and Loans (106075)	2010	68370	7188.51	0.0444093	4.56756	6679526	230898	Lower Middle Income	86	9824697	0.49	0	0	71.8	2010	NBFI	466	420	44	80.11	9824697	1573.82	0.0097228	7.3619	0.0096758	7.3619	27.0988	0.00967579	4.68e-05	15.7146	15.7146	123.474	12.3497	12.3497	76.258	0.0712322	115.689	90.9175	0.152051	0.119494	194.071	14.7238	0.0193516	31.4291	24.6995
14	Ghana	Ghana	102460	WWB Ghana (102460)	2010	4682250	9220.65	0.0952894	2.71143	4682250	765063	Lower Middle Income	86	16611029	2				2010	NBFI	1293	1293	20	198.35	16611029	3400.67	0.0351437	8.13202	0.0345402	8.13202	33.0649	0.0345402	0.0005965	15.3593	15.3593	117.954	13.5477	13.5477	91.7703	0.280882	124.902	110.17	0.530513	0.467941	208.083	16.264	0.0690804	30.7186	27.0954
14	Ghana	Ghana	100534	OISL (100534)	2015	33923	9651.23	0.0614099	3.51656	23477657	10917494	Lower Middle Income	86	40656896	-1.35	25	37.91	70.95	2015	NBFI	209	206	80	106.91	40656896	2744.51	0.0174631	7.91772	0.0173124	7.91772	31.3452	0.0173124	0.0001499	16.9716	16.9716	144.017	16.2059	16.2059	131.315	0.137074	134.376	128.314	0.293818	0.280562	275.039	55.4241	0.121187	118.801	113.441
14	Ghana	Ghana	100392	Sinapi Aba Trust (100392)	2014	-1093026	9992.29	0.148048	4.30457	23854638	3535457	Lower Middle Income	86	33241855	-3.58	14.29	17.65	89.55	2014	NGO	80	80	247	58.45	33241855	2321.32	0.0343933	7.75032	0.0338151	7.75032	30.0338	0.033815	0.0005717	16.9875	16.9875	144.287	15.0784	15.0784	113.678	0.262078	131.659	116.862	0.574433	0.509875	256.143	46.5019	0.20289	101.925	90.4701
14	Ghana	Ghana	106075	PanAfrican Savings and Loans (106075)	2018	775393	9489.58	0.0410627	2.87332	10103963	364690	Lower Middle Income	86	16442481	3.59	33.33	44.74	71.34	2018	NBFI	707	707	26	110.95	16442481	3302.66	0.014291	8.10278	0.0141899	8.10278	32.8276	0.0141899	0.0001007	16.1284	16.1284	130.063	12.8068	12.8068	82.0071	0.114977	130.685	103.771	0.228861	0.181727	206.554	81.0278	0.141899	161.284	128.068
14	Ghana	Ghana	102425	ID Ghana (102425)	2010	-190867	7376.29	0.0115851	37.6292	494880	31297	Lower Middle Income		759808	-34.33			95.31	2010	NGO	117	117	109	46.36	759808	196.026	0.0003079	5.28334	0.0003078	5.28333	13.9568	0.00030783	4.74e-08	13.1121	13.1121	85.9632	10.3513	10.3513	53.5748	0.0016264	69.2755	54.6894	0.0040363	0.0031864	135.727	10.5667	0.0006157	26.2242	20.7026
14	Ghana	Ghana	100534	OISL (100534)	2010	-1014690	9869.42	0.042345	4.93762	16013502	4862529	Lower Middle Income	86	24241993	-4.02			84.29	2010	NBFI	260	259	76	90.07	24241993	1998.82	0.008576	7.60081	0.0085394	7.60081	28.8862	0.00853943	3.65e-05	16.5889	16.5889	137.596	15.3971	15.3971	118.535	0.0649066	126.09	117.03	0.14166	0.131482	255.421	15.2016	0.0170789	33.1779	30.7941
14	Ghana	Ghana	100392	Sinapi Aba Trust (100392)	2011	2174173	0	0	3.73663	34438232	6819685	Lower Middle Income	86	47698467	3.6	45.45	14.93	91.4	2011	NGO	85	85	340	26.71	47698467	0	0	0	0	0	0	0	0	17.3547	17.3547	150.592	15.7353	15.7353	123.8	0	0	0	0	0	273.082	0	0	52.064	47.206
14	Ghana	Ghana	106075	PanAfrican Savings and Loans (106075)	2014	601070	7079.05	0.0500491	5.92196	8863448	842855	Lower Middle Income	86	11802856	3.08	14.29	31.82	76.9	2014	NBFI	457	456	32	81.28	11802856	1195.39	0.0084514	7.08706	0.0084159	7.08706	25.1132	0.00841593	3.54e-05	15.9975	15.9974	127.959	13.6446	13.6446	93.0869	0.0596442	113.375	96.6998	0.134633	0.114832	218.278	42.5224	0.0504956	95.9847	81.8673
14	Ghana	Ghana	100392	Sinapi Aba Trust (100392)	2015	-219983	7471.45	0.146253	4.87625	21363485	3674501	Lower Middle Income	86	31400788	-1.11	14.29	18.18		2015	NGO	62	62	248	77.46	31400788	1532.21	0.0299929	7.33512	0.0295519	7.33512	26.902	0.0295519	0.0004367	16.8772	16.8772	142.42	15.1169	15.1169	114.261	0.216767	123.796	110.885	0.498754	0.446734	255.131	51.3458	0.206864	118.14	105.819
14	Ghana	Ghana	100392	Sinapi Aba Trust (100392)	2009	936480	10142.9	0.156437	3.5924	15099091	2653066	Lower Middle Income	86	23123377	3.18			90.72	2009	NGO	78	78	315	21.19	23123377	2823.42	0.0435467	7.94606	0.0426252	7.94606	31.5699	0.0426252	0.0009085	16.5301	16.5301	136.623	14.7912	14.7912	109.39	0.338702	131.35	117.532	0.704601	0.630479	244.501	7.94606	0.0426252	16.5301	14.7912
14	Ghana	Ghana	100534	OISL (100534)	2017	768584	9946.08	0.0884213	4.49663	22735456	19681053	Lower Middle Income	86	47805305	0.87	28.57	40.67	72.72	2017	NBFI	254	254	69	135.42	47805305	2211.9	0.0196639	7.70206	0.0194731	7.70206	29.6608	0.0194731	0.0001896	16.9394	16.9394	143.472	16.7952	16.7952	141.039	0.149983	130.469	129.357	0.329863	0.327054	284.501	69.3185	0.175258	152.455	151.156
14	Ghana	Ghana	106075	PanAfrican Savings and Loans (106075)	2011	507727	9423.97	0.044714	6.64491	7428926	752878	Lower Middle Income	86	12360762	2.36	0	0	71.79	2011	NBFI	441	441	48	94.99	12360762	1418.22	0.0067291	7.25787	0.0067065	7.25787	26.3383	0.00670652	2.25e-05	15.8209	15.8209	125.15	13.5317	13.5317	91.5529	0.0486751	114.826	98.211	0.106103	0.0907504	214.083	21.7736	0.0201196	47.4627	40.595
14	Ghana	Ghana	102460	WWB Ghana (102460)	2016	5098815	6147.62	0.149688	4.79087	5098815	4467918	Lower Middle Income	86	24009254	0.37	18.18	42.86	29.01	2016	NBFI			14	371.98	24009254	1283.2	0.0312444	7.15789	0.0307662	7.15789	25.6177	0.0307662	0.0004733	15.4445	15.4445	119.267	15.3124	15.3124	117.235	0.220221	110.55	109.605	0.47517	0.471106	236.493	57.2631	0.24613	123.556	122.499
14	Ghana	Ghana	102425	ID Ghana (102425)	2016	211113	2939.09	0.0694573	18.1313	1165735	72946	Lower Middle Income	86	2376694	9.31	40	0	90	2016	NGO	39	39	161	55.72	2376694	162.1	0.0038308	5.09437	0.0038235	5.09437	12.9763	0.00382348	7.31e-06	13.9689	13.9689	97.5646	11.1975	11.1975	62.6919	0.0194782	71.1625	57.0441	0.0534096	0.0428134	156.416	40.7549	0.0305878	111.751	89.5799
14	Ghana	Ghana	100534	OISL (100534)	2018	-2573012	11156.1	0.0757954	4.4505	25509740	16101706	Lower Middle Income	86	47494897	-4.7	28.57	40.76	69.94	2018	NBFI	298	298	72	123.68	47494897	2506.72	0.0170308	7.82713	0.0168874	7.82713	30.632	0.0168874	0.0001426	17.0546	17.0546	145.429	16.5944	16.5944	137.688	0.13218	133.488	129.887	0.288007	0.280236	283.011	78.2713	0.168874	170.546	165.944
14	Ghana	Ghana	102425	ID Ghana (102425)	2015	227837	4092.29	0.0600019	19.356	1293383	92728	Lower Middle Income	86	2147710	10.96		0		2015	NGO	48	48	176	59.88	2147710	211.422	0.0030999	5.35858	0.0030951	5.35858	14.3572	0.00309512	4.79e-06	14.0728	14.0728	99.0215	11.4374	11.4374	65.4075	0.0165854	75.41	61.2884	0.043557	0.0354003	160.956	37.51	0.0216659	98.5094	80.062
14	Ghana	Ghana	106075	PanAfrican Savings and Loans (106075)	2012	336241		0.0419156	6.05057	10237047	989378	Lower Middle Income	86	13475946	1.45	0	0		2012	NBFI				72.9	13475946		0.0069275		0.0069037	7.20093	25.9267	0.00690366	2.38e-05	16.1415	16.1415	130.274	13.8048	13.8048	95.2867	0.0497128	116.234	99.4077	0.111436	0.0953039	222.831	28.8037	0.0276146	64.5661	55.2193
14	Ghana	Ghana	169050	Fidelity Bank Ghana Ltd. (169050)	2015	47874510	15638.9	0.0882752	3.00498	385400000	17323693	Lower Middle Income	86	1088000000	3.96	20	31.08		2015	Bank	2300	2312	26	151.78	1088000000	5204.33	0.0293763	8.55744	0.0289531	8.55744	36.6149	0.0289531	0.0004191	19.7698	19.7698	195.422	16.6676	16.6676	138.904	0.247765	169.179	142.632	0.572397	0.482579	329.514	59.9021	0.202672	138.388	116.673
14	Ghana	Ghana	100534	OISL (100534)	2014	43885	10021.5	0.0464041	3.0054	27215309	4503509	Lower Middle Income	86	40484934	-2.03	28.57	36.54	70.11	2014	NBFI	188	191	103	87.31	40484934	3334.5	0.0154403	8.11238	0.0153223	8.11238	32.9053	0.0153223	0.0001174	17.1193	17.1193	146.535	15.3204	15.3204	117.357	0.1243	138.878	124.285	0.262306	0.234743	262.274	48.6743	0.0919336	102.716	91.9222
14	Ghana	Ghana	106075	PanAfrican Savings and Loans (106075)	2016	542053	8373.82	0.0481974	8.28896	7672329	1274082	Lower Middle Income	86	12955612	2.06	40	46.67	80.13	2016	NBFI	533	533	27	121.94	12955612	1010.24	0.0058146	6.91893	0.0057978	6.91893	23.9358	0.00579781	1.68e-05	15.8531	15.8531	125.661	14.0577	14.0577	98.81	0.0401146	109.687	97.2645	0.0919134	0.0815041	222.859	55.3514	0.0463825	126.825	112.462
14	Ghana	Ghana	100534	OISL (100534)	2013	1344141	10896.9	0.0562459				Lower Middle Income	86	42720361	-0.95				2013	NBFI	222	222		86.01	42720361					7.98449	31.876	0.0136266	9.28e-05		16.9867	144.274		15.3395	117.651	0.108801	135.63	122.478	0.23147	0.209025	260.568	39.9224	0.0681328	84.9335	76.6977
14	Ghana	Ghana	169050	Fidelity Bank Ghana Ltd. (169050)	2017	30693651	25281.6	0	2.94184	224700000	588900000	Lower Middle Income	86	1177000000	1.9				2017	Bank	2312			322.59	1177000000	8593.81	0	9.05891	0	9.05891	41.032	0	0	19.2302	19.2302	184.9	20.1938	20.1938	203.894	0	174.205	182.934	0	0	388.33	81.5302	0	173.072	181.744
14	Ghana	Ghana	102425	ID Ghana (102425)	2018	338266	4014.56	0.063471	8.88236	1467991	109197	Lower Middle Income	86	2964076	11.55	66.67	20	88	2018	NGO	48	48	220	57.18	2964076	451.97	0.0071457	6.11583	0.0071203	6.11583	18.7017	0.00712032	2.53e-05	14.1994	14.1994	100.812	11.6009	11.6009	67.2906	0.0435466	86.8411	70.9492	0.101104	0.0826023	164.726	61.1583	0.0712032	141.994	116.009
14	Ghana	Ghana	102460	WWB Ghana (102460)	2017	8056074		0.0695763	1.78593	8056074	4558384	Lower Middle Income	86	27460560	0.07				2017	NBFI				276.23	27460560		0.0389581		0.0382183	7.04636	24.8256	0.0382183	0.0007303	15.9019	15.9019	126.436	15.3325	15.3325	117.542	0.2693	112.051	108.038	0.607746	0.585982	243.816	63.4173	0.343965	143.117	137.992
14	Ghana	Ghana	169050	Fidelity Bank Ghana Ltd. (169050)	2014	36938416	18009.6	0.0924286	4.07435	482000000	14067576	Lower Middle Income	86	949500000	3.45	10	32.03		2014	Bank	2697	2697	29	99.82	949500000	4420.24	0.0226855	8.39418	0.022432	8.39418	35.2311	0.022432	0.0002516	19.9933	19.9934	199.867	16.4594	16.4594	135.456	0.188298	167.828	138.163	0.448491	0.369217	329.078	50.365	0.134592	119.96	98.7563
14	Ghana	Ghana	102425	ID Ghana (102425)	2014	312378	3456.56	0.0650044	11.3537	1292345	600240	Lower Middle Income	86	2074063	15.46		0		2014	NGO				61.1	2074063	304.443	0.0057254	5.72176	0.0057091	5.72176	16.3693	0.00570907	1.63e-05	14.072	14.072	99.0102	13.3051	13.3051	88.5127	0.0326659	80.5165	76.1286	0.0803378	0.0759596	187.229	34.3306	0.0342544	84.4318	79.8305
14	Ghana	Ghana	106075	PanAfrican Savings and Loans (106075)	2009	-1444564	8152.48	0.123763	2.75054	4266996	673701	Lower Middle Income	86	6506765		0	0	70.6	2009	NBFI			45	67.07	6506765	2963.95	0.0449958	7.99462	0.0440129	7.99462	31.9569	0.0440129	0.0009686	15.2664	15.2664	116.532	13.4205	13.4205	90.0555	0.351866	122.049	107.292	0.67192	0.590677	204.884	7.99462	0.0440129	15.2664	13.4205
14	Ghana	Ghana	100534	OISL (100534)	2009	49220	7909.03	0.0489696	3.39819	13577994		Lower Middle Income	86	23946438	0.04			83.55	2009	NBFI	187	187	69	88.21	23946438	2327.42	0.0144105	7.75295	0.0143076	7.75295	30.0541	0.0143076	0.0001024	16.424	16.424	134.873		15.4162	118.83	0.110926	127.334	119.521	0.234988	0.22057	253.196	7.75295	0.0143076	16.424	15.4162
14	Ghana	Ghana	106075	PanAfrican Savings and Loans (106075)	2015	541339	7065.1	0.0589295	5.01996	8755048	1761084	Lower Middle Income	86	13777219	3.06	28.57	54.55	75.01	2015	NBFI	429	429	30	97.01	13777219	1407.4	0.011739	7.25021	0.0116707	7.25021	26.2828	0.0116706	6.81e-05	15.9851	15.9851	127.762	14.3814	14.3814	103.413	0.0846147	115.896	104.269	0.186557	0.167841	229.889	50.7515	0.0816946	111.896	100.67
14	Ghana	Ghana	169050	Fidelity Bank Ghana Ltd. (169050)	2018	51618337		0	3.69004		760900000	Lower Middle Income	86	1432000000	2.68				2018	Bank				313.94	1432000000		0		0	9.11298	41.5232	0	0		18.9174	178.934	20.45	20.45	209.101	0	172.394	186.361	0	0	386.861	91.1298	0	189.174	204.5
14	Ghana	Ghana	100392	Sinapi Aba Trust (100392)	2013	-3257453	13151.9	0.192332	3.64723	19590945	7391478	Lower Middle Income	86	32532413	-8.2	28.57	14.1	91.68	2013	NGO	94	93	241	51.63	32532413	3606	0.0527338	8.19063	0.0513904	8.19063	33.5432	0.0513904	0.0013205	16.7906	16.7906	140.962	15.8158	15.8158	125.07	0.420919	137.525	129.542	0.862874	0.812782	265.557	40.9532	0.256952	83.9529	79.0792
14	Ghana	Ghana	100392	Sinapi Aba Trust (100392)	2016	-399921	7352.46	0.169248	7.00834	17811300	6398891	Lower Middle Income	86	28370577	-1.32	14.29	14.29	80	2016	NGO	57	57	277	96.64	28370577	1049.1	0.0241495	6.95664	0.0238625	6.95664	24.1974	0.0238625	0.0002847	16.6953	16.6953	139.367	15.6716	15.6716	122.8	0.166003	116.144	109.022	0.398393	0.373965	261.643	55.6531	0.1909	133.563	125.373
14	Ghana	Ghana	102425	ID Ghana (102425)	2013	147857	5920.6	0.0656487	11.0689	1414458	85306	Lower Middle Income	86	1966132	8.69	42.86	0	93.99	2013	NGO	73	52	190	60.83	1966132	534.886	0.0059309	6.28392	0.0059134	6.28392	19.7438	0.00591339	1.75e-05	14.1623	14.1623	100.285	11.354	11.354	64.4568	0.0371593	88.9945	71.3477	0.0837469	0.0671407	160.798	31.4196	0.0295669	70.8113	56.7701
15	Kenya	Kenya	100170	VisionFund Kenya (100170)	2011	-865060	8673.83	0.0316788	9.56038	3581454		Lower Middle Income	53	7920511	-9.25	42.86	42.86	49.5	2011	NBFI	161		72	84.92	7920511	907.268	0.0033135	6.81154	0.0033081	6.81154	23.1985	0.00330807	5.47e-06	15.0913	15.0913	113.873		12.9039	83.2554	0.022533	102.795	87.8955	0.049923	0.042687	194.737	20.4346	0.0099242	45.2738	38.7117
15	Kenya	Kenya	100609	Sidian Bank (100609)	2015	5274871		0.0748433	2.43012	122300000	20375479	Lower Middle Income	53	186600000			27.27		2015	Bank				105.78	186600000		0.0307981		0.0303334	8.31025	34.5301	0.0303334	0.0004601	18.6217	18.6217	173.383	16.8298	16.8298	141.622	0.252078	154.75	139.86	0.564858	0.510506	313.4	58.1717	0.212334	130.352	117.809
15	Kenya	Kenya	100170	VisionFund Kenya (100170)	2017	-567076	8007.16	0.046128	28.2219	3217042	583052	Lower Middle Income	53	6197717	-6.21	50	20	67.07	2017	NBFI	68	67	119	52.83	6197717	283.721	0.0016345	5.65151	0.0016331	5.65151	15.9698	0.00163314	1.33e-06	14.984	14.984	112.26	13.276	13.276	88.1265	0.0092297	84.6821	75.0297	0.0244709	0.0216816	198.928	50.8636	0.0146982	134.856	119.484
15	Kenya	Kenya	104156	Juhudi Kilimo (104156)	2014	-2174406	7989.78	0.0459794	18.2506	6966146	1262836	Lower Middle Income	53	9417635	-17.7	16.67	25	49	2014	NBFI	187	187	146	40.82	9417635	437.782	0.0025193	6.084	0.0025162	6.084	18.5075	0.00251617	3.17e-06	15.7566	15.7566	124.135	14.0489	14.0489	98.6854	0.0153084	95.8631	85.4734	0.0396462	0.0353493	221.362	36.504	0.015097	94.5394	84.2932
15	Kenya	Kenya	104156	Juhudi Kilimo (104156)	2009	-220483	6707.17	0	37.277	955583		Lower Middle Income	53	1601291				47	2009	NBFI			99	45.95	1601291	179.928	0	5.1981	0	5.1981	13.5101	0	0	13.7701	13.7701	94.8075		17.9494	161.091	0	71.5782	93.3028	0	0	247.165	5.1981	0	13.7701	17.9494
15	Kenya	Kenya	114953	Musoni (114953)	2010	-94835		0	0	772770		Lower Middle Income	53	879388					2010	NBFI				0	879388					6.90817	23.8614	-0.00606331	1.84e-05	13.5577	13.5577	91.9061		9.22409	42.5419	-0.0418864	93.6592	63.7216	-0.0822048	-0.0559285	125.058	13.8163	-0.0121266	27.1155	18.4482
15	Kenya	Kenya	100456	Equity Bank KEN (100456)	2009	72948801	10832.2	0.0193107	1.48107	789300000	237400000	Lower Middle Income	53	1272000000	5.23			51.98	2009	Bank	161	161	167	106.08	1272000000	7313.77	0.0130384	8.89765	0.0129541	8.89765	39.5841	0.0129541	8.39e-05	20.4867	20.4867	209.851	19.2853	19.2853	185.961	0.115261	182.283	171.594	0.265386	0.249823	395.09	8.89765	0.0129541	20.4867	19.2853
15	Kenya	Kenya	100609	Sidian Bank (100609)	2010	1395757	13414.8	0.0286383	2.71826	65085973	12677224	Lower Middle Income	53	95043978	0.68	0	27.27	48	2010	Bank	197	206	151	91.11	95043978	4935.06	0.0105355	8.50432	0.0104804	8.50432	36.1617	0.0104804	5.49e-05	17.9912	17.9912	161.842	16.3553	16.3553	133.748	0.0891287	153.003	139.091	0.188555	0.17141	294.252	17.0086	0.0209608	35.9824	32.7106
15	Kenya	Kenya	100609	Sidian Bank (100609)	2011	2883854		0.0141569	2.70667	79508452	2231936	Lower Middle Income	53	109700000	2.04	0	27.27		2011	Bank					109700000		0.0052304		0.0052168	8.37968	35.1095	0.00521676	1.36e-05	18.1914	18.1914	165.463	14.6184	14.6184	106.849	0.0437148	152.438	122.497	0.0949001	0.0762606	265.928	25.139	0.0156503	54.5741	43.8551
15	Kenya	Kenya	100240	Faulu MFB (100240)	2016	961323	13654.9	0.0993166	0.996232	175700000	17907256	Lower Middle Income	53	270700000	0.15	33.33	29.07	34.61	2016	NBFI	381	368	73	94.49	270700000	13706.5	0.0996922	9.5257	0.0950303	9.5257	45.3695	0.0950303	0.0045154	18.984	18.984	180.196	16.7007	16.7007	139.457	0.90523	180.836	159.086	1.80406	1.58707	317.046	76.2056	0.760242	151.872	133.606
15	Kenya	Kenya	100170	VisionFund Kenya (100170)	2010	-675469		0.0380283	9.03423	5896399		Lower Middle Income	53	10787624	-6.3				2010	NBFI	156			66.36	10787624		0.0042094		0.0042005	6.91906	23.9367	0.00420052	8.82e-06	15.5899	15.5899	121.522		12.8419	82.4571	0.0290637	107.867	88.8538	0.0654856	0.0539427	200.203	13.8381	0.008401	31.1797	25.6838
15	Kenya	Kenya	100609	Sidian Bank (100609)	2018	-3730746	17463.8	0.0611968	2.48911	128900000	104700000	Lower Middle Income	53	248400000	-1.67				2018	Bank	1122	1421	34	115.71	248400000	7016.07	0.0245858	8.8561	0.0242884	8.8561	39.2153	0.0242884	0.000295	18.6746	18.6746	174.37	18.4666	18.4666	170.508	0.215101	165.384	163.542	0.453577	0.448525	344.857	88.561	0.242884	186.746	184.666
15	Kenya	Kenya	100240	Faulu MFB (100240)	2012	961319	8797.54	0.0587732	1.56635	57481974	9211765	Lower Middle Income	53	88707038	0.52				2012	NBFI	164	151	122	88.36	88707038	5616.57	0.0375223	8.63365	0.0368354	8.63365	37.27	0.0368354	0.0006784	17.867	17.867	159.614	16.036	16.036	128.577	0.318024	154.257	138.449	0.658138	0.590693	286.515	34.5346	0.147342	71.4679	64.144
15	Kenya	Kenya	104156	Juhudi Kilimo (104156)	2012	-240453	7349	0.0642756	13.0071	4015799		Lower Middle Income	53	5446761	-4.12		30.77	47.98	2012	NBFI	129	129	151	35.51	5446761	565.001	0.0049416	6.33859	0.0049294	6.3386	20.0889	0.00492942	1.21e-05	15.2058	15.2057	115.607		15.6091	121.822	0.0312456	96.3831	98.9397	0.0749555	0.0769437	237.348	25.3544	0.0197177	60.823	62.4363
15	Kenya	Kenya	100456	Equity Bank KEN (100456)	2013	211900000	13274.5	0.0262629	1.85491	1759000000	263800000	Lower Middle Income	53	2755000000	5.53	7.69	15.62	29.4	2013	Bank	268	225	130	100.9	2755000000	7156.46	0.0141586	8.87591	0.0140593	8.87591	39.3909	0.0140593	9.88e-05	21.2878	21.2878	226.585	19.3907	19.3907	188	0.124789	188.948	172.11	0.299291	0.27262	412.785	44.3796	0.0702965	106.439	96.9535
15	Kenya	Kenya	114953	Musoni (114953)	2017	-173227	6908.06	0.111605	15.1638	11236241	771869	Lower Middle Income	53	15463819	-1.28	62.5	44.44	82.93	2017	NBFI	122	78	186	28.33	15463819	455.563	0.00736	6.12373	0.007333	6.12373	18.75	0.00733302	2.69e-05	16.2347	16.2347	131.782	13.5566	13.5566	91.8903	0.0449054	99.4166	83.0167	0.119049	0.0994107	220.086	55.1135	0.0659972	146.112	122.009
15	Kenya	Kenya	114953	Musoni (114953)	2018	420720	7676.22	0.142505	12.3168	19058117	6214708	Lower Middle Income	53	29932223	5.84	50	41.67	65.05	2018	NBFI	163	103	192	0	29932223	623.23	0.01157	6.43652	0.0115035	6.43652	20.7144	0.0115035	6.62e-05	16.763	16.763	140.499	15.6424	15.6424	122.343	0.0740428	107.895	100.683	0.192834	0.179943	262.214	64.3652	0.115035	167.63	156.424
15	Kenya	Kenya	100240	Faulu MFB (100240)	2017	1581561	15716.8	0.0976252	0.845436	164200000	14309434	Lower Middle Income	53	247900000	0.34	33.33	31.51		2017	NBFI	551	415	66	95.21	247900000	18590.1	0.115473	9.83044	0.109279	9.83044	48.3188	0.109279	0.0059709	18.9164	18.9164	178.914	16.4764	16.4764	135.736	1.07426	185.956	161.97	2.06716	1.80052	311.674	88.474	0.983509	170.247	148.288
15	Kenya	Kenya	104156	Juhudi Kilimo (104156)	2011	-290309	6639.22	0.0546181	10.6871	1908594		Lower Middle Income	53	3122782	-8.01	0	27.27	48.07	2011	NBFI	156	151	100	0	3122782	621.239	0.0051107	6.43332	0.0050977	6.43332	20.6938	0.00509766	1.3e-05	14.4619	14.4619	104.573		16.3892	134.303	0.0327949	93.0379	105.437	0.0737217	0.0835465	237.018	19.3	0.015293	43.3856	49.1676
15	Kenya	Kenya	100240	Faulu MFB (100240)	2014	6013197		0.0901784	1.44927	159900000	19000419	Lower Middle Income	53	224200000	1.67				2014	NBFI	299	294		86.36	224200000		0.0622235		0.0603643	8.90876	39.683	0.0603643	0.0018219	18.8898	18.8898	178.413	16.76	16.76	140.448	0.537771	168.285	149.311	1.14027	1.0117	316.593	53.4526	0.362186	113.339	100.56
15	Kenya	Kenya	104156	Juhudi Kilimo (104156)	2018	168968	8883.52	0.0603695	10.7574	15293464	1724634	Lower Middle Income	53	20737884	0.77	33.33	14.29	66	2018	NBFI	111	111	178	35.91	20737884	825.807	0.0056119	6.71757	0.0055962	6.71757	22.5629	0.00559623	1.57e-05	16.5429	16.5429	136.834	14.3605	14.3605	103.112	0.0375931	111.128	96.4679	0.0925782	0.0803649	237.565	67.1757	0.0559624	165.429	143.605
15	Kenya	Kenya	100456	Equity Bank KEN (100456)	2011	136400000	10498.2	0.0193484	1.87351	1254000000	532700000	Lower Middle Income	53	2083000000	6.19	15.38	26.26	50.87	2011	Bank	231	195	134	115.37	2083000000	5603.51	0.0103273	8.63133	0.0102744	8.63133	37.2499	0.0102744	5.28e-05	20.9492	20.9492	219.435	20.0935	20.0935	201.874	0.0886815	180.82	173.433	0.21524	0.206448	420.942	25.894	0.0308231	62.8477	60.2804
15	Kenya	Kenya	104156	Juhudi Kilimo (104156)	2010	-318721	7122.24	0.0613404	10.2347	1251722		Lower Middle Income	53	2162883	-13.86	0	25	47.82	2010	NBFI	169	169	85	0	2162883	695.89	0.0059934	6.54663	0.0059755	6.54663	21.4292	0.00597547	1.79e-05	14.04	14.04	98.5612		17.1693	147.393	0.0391192	91.9149	112.401	0.0838958	0.102595	241.058	13.0932	0.0119509	28.0801	34.3386
15	Kenya	Kenya	100240	Faulu MFB (100240)	2013	2761885	8784.63	0.0546685	1.86958	100900000	18961955	Lower Middle Income	53	143800000	1.74	25	33.33	44	2013	NBFI	206	196	92	97.94	143800000	4698.72	0.029241	8.45526	0.0288217	8.45526	35.7457	0.0288217	0.0004153	18.4299	18.4299	169.83	16.758	16.7579	140.414	0.243695	155.829	141.693	0.53118	0.482992	308.847	42.2763	0.144108	92.1494	83.7897
15	Kenya	Kenya	100609	Sidian Bank (100609)	2009	-3747933	14510.6	0.0502846	2.49701	63506394	4013303	Lower Middle Income	53	94084733	-2.72	0		38.4	2009	Bank	248	263	119	82.22	94084733	5811.17	0.0201379	8.66771	0.0199378	8.66771	37.5646	0.0199378	0.0001988	17.9667	17.9667	161.4	15.2051	15.2051	115.598	0.172815	155.73	131.794	0.358216	0.303157	273.185	8.66771	0.0199378	17.9667	15.2051
15	Kenya	Kenya	100240	Faulu MFB (100240)	2011	7313	8348.23	0.0515013	1.25624	38112113	7718929	Lower Middle Income	53	60512961	-0.47			43.84	2011	NBFI	132	127	132	59.39	60512961	6645.39	0.0409963	8.80183	0.0401782	8.80183	38.7361	0.0401782	0.0008071	17.456	17.456	152.357	15.8592	15.8592	125.757	0.353642	153.645	139.59	0.701352	0.637193	276.839	26.4055	0.120535	52.3681	47.5776
15	Kenya	Kenya	100170	VisionFund Kenya (100170)	2009	-911737	11372.3	0.0316754	10.1071	5620128		Lower Middle Income	53	10653755	-9.41			50.58	2009	NBFI	176	170	104	63.36	10653755	1125.17	0.003134	7.02658	0.0031291	7.02658	24.6864	0.00312908	4.9e-06	15.5419	15.5419	120.775		12.7799	81.6625	0.0219867	109.206	89.7988	0.0486317	0.0399892	198.623	7.02658	0.0031291	15.5419	12.7799
15	Kenya	Kenya	100609	Sidian Bank (100609)	2017	-6123061	18311.1	0.0596511	3.76357	112200000	14284478	Lower Middle Income	53	186900000	-2.15	28.57	34.38	28.83	2017	Bank	990	1197	39	101.13	186900000	4865.36	0.0158496	8.4901	0.0157253	8.4901	36.0409	0.0157253	0.0001236	18.5356	18.5355	171.783	16.4747	16.4747	135.708	0.133509	157.369	139.872	0.291477	0.259069	305.367	76.4109	0.141528	166.82	148.272
15	Kenya	Kenya	114953	Musoni (114953)	2016	-485441	9128.67	0.0821078	10.1645	7548880	358767	Lower Middle Income	53	11965512	-4.63	57.14	44.44	60.8	2016	NBFI	147	88	197	36.16	11965512	898.097	0.0080779	6.80139	0.0080455	6.80139	23.1295	0.00804548	3.24e-05	15.8369	15.8369	125.404	12.7904	12.7904	81.7976	0.0547204	107.713	86.9927	0.127415	0.102905	202.561	54.4111	0.0643638	126.695	102.323
15	Kenya	Kenya	100609	Sidian Bank (100609)	2016	609833		0.0693977	3.98201	131400000	12509812	Lower Middle Income	53	204200000	0.14		27.27		2016	Bank				110.35	204200000		0.0174278		0.0172777	8.40017	35.2814	0.0172777	0.0001493	18.694	18.694	174.732	16.342	16.342	133.531	0.145136	157.033	137.276	0.322989	0.282352	305.497	67.2014	0.138221	149.552	130.736
15	Kenya	Kenya	100240	Faulu MFB (100240)	2010	-2080311	8424.65	0.0453989	1.43974	31588005	7721995	Lower Middle Income	53	54399988	-3.38	33.33	36.76	50.7	2010	NBFI	147	125	102	69.27	54399988	5851.51	0.0315327	8.67463	0.0310458	8.67463	37.6246	0.0310458	0.0004819	17.2683	17.2683	149.097	15.8596	15.8596	125.763	0.26931	149.796	137.576	0.536107	0.492373	273.868	17.3493	0.0620915	34.5366	31.7192
15	Kenya	Kenya	100240	Faulu MFB (100240)	2009	-1224031	6183.82	0.0351635	1.34717	38544443	7681833	Lower Middle Income	53	56785498	-1.76			49	2009	NBFI	121	100	140	66.36	56785498	4590.24	0.0261018	8.43191	0.025767	8.43191	35.5485	0.025767	0.000332	17.4673	17.4673	152.554	15.8544	15.8544	125.68	0.217265	147.283	133.683	0.450081	0.40852	276.933	8.43191	0.025767	17.4673	15.8544
15	Kenya	Kenya	100170	VisionFund Kenya (100170)	2013	-620601	9600.59	0.0408329	9.26755	5741900	454953	Lower Middle Income	53	10528356	-6	57.14	40	53.04	2013	NBFI	204	197	82	62.22	10528356	1035.94	0.004406	6.94402	0.0043963	6.94402	24.1097	0.00439632	9.66e-06	15.5633	15.5633	121.108	13.028	13.028	84.8637	0.0305282	108.072	90.4664	0.0684213	0.0572751	202.758	34.7201	0.0219816	77.8165	65.1398
15	Kenya	Kenya	114953	Musoni (114953)	2013	-851998	9139.81	0.0231506	10.6116	2687402	122192	Lower Middle Income	53	6348602	-21.27	28.57	40	52	2013	NBFI	221	221	106	53.42	6348602	861.303	0.0021816	6.75961	0.0021792	6.75961	22.8461	0.00217925	2.37e-06	14.8041	14.8041	109.581	11.7134	11.7134	68.6014	0.0147309	100.07	79.1777	0.0322618	0.0255263	173.405	33.798	0.0108962	74.0204	58.5668
15	Kenya	Kenya	100456	Equity Bank KEN (100456)	2016	224400000	13854	0	1.75388	2092000000	173700000	Lower Middle Income	53	3715000000	4.21				2016	Bank	324	235	145	125.06	3715000000	7899.04	0	8.97462	0	8.97462	40.2719	0	0	21.4612	21.4612	230.292	18.9728	18.9728	179.984	0	192.606	170.274	0	0	407.18	71.797	0	171.69	151.783
15	Kenya	Kenya	100456	Equity Bank KEN (100456)	2012	190100000	11594.5	0.0387114	2.24163	1422000000	597200000	Lower Middle Income	53	2507000000	5.65	7.69	26.18	37	2012	Bank	262	220	130	112.53	2507000000	5172.36	0.0172694	8.55128	0.0171219	8.55128	36.5622	0.0171219	0.0001466	21.0751	21.0751	222.081	20.2078	20.2078	204.177	0.146414	180.219	172.802	0.360847	0.345996	425.881	34.2051	0.0684878	84.3005	80.8311
15	Kenya	Kenya	114953	Musoni (114953)	2011	-76769	2835.96	0	0	893884		Lower Middle Income	53	1048945	-7.96				2011	NBFI				0	1048945					6.85865	23.5206	-0.00331579	5.5e-06	13.7033	13.7033	93.8907		10.0538	50.5399	-0.0227419	93.9864	68.9558	-0.0454374	-0.0333365	137.771	20.576	-0.0099474	41.11	30.1615
15	Kenya	Kenya	100170	VisionFund Kenya (100170)	2018	-311422	9438.8	0.0341055	13.9213	4139830	467997	Lower Middle Income	53	6819179	-5.03	42.86	30	69.64	2018	NBFI	146	145	89	48.47	6819179	678.012	0.0024499	6.52064	0.0024469	6.52064	21.2594	0.00244688	2.99e-06	15.2362	15.2362	116.07	13.0562	13.0562	85.2324	0.0159552	99.3495	85.1349	0.0372811	0.0319471	198.927	65.2064	0.0244688	152.362	130.562
15	Kenya	Kenya	104156	Juhudi Kilimo (104156)	2013	-346598	6421.73	0.0822017	8.06845	5632657	2755139	Lower Middle Income	53	9376850	-3.69	16.67	44	49	2013	NBFI	125	125	128		9376850	795.905	0.010188	6.68074	0.0101365	6.68074	22.3161	0.0101365	5.14e-05	15.5441	15.5441	120.809	14.829	14.829	109.949	0.0677192	103.846	99.0685	0.157563	0.150314	230.503	33.4037	0.0506825	77.7205	74.1449
15	Kenya	Kenya	100456	Equity Bank KEN (100456)	2010	118800000	11656.1	0.0181567	1.66906	903400000	539600000	Lower Middle Income	53	1659000000	6.43	16.67	26.23	31	2010	Bank	190	176	128	127.54	1659000000	6983.65	0.0108784	8.85147	0.0108196	8.85147	39.1743	0.0108196	5.85e-05	20.6216	20.6216	212.626	20.1063	20.1063	202.132	0.0957697	182.532	177.971	0.223119	0.217543	414.626	17.7029	0.0216393	41.2433	40.2127
15	Kenya	Kenya	100609	Sidian Bank (100609)	2013	6472021	11669	0.0479656	3.437	100600000	30281191	Lower Middle Income	53	150400000	3.37	37.5	27.27		2013	Bank	327	575		104.65	150400000	3395.12	0.0139557	8.13039	0.0138592	8.13039	33.0516	0.0138592	9.6e-05	18.4263	18.4263	169.764	17.226	17.226	148.368	0.112681	149.813	140.054	0.255374	0.238739	317.412	40.6519	0.069296	92.1315	86.1302
15	Kenya	Kenya	100240	Faulu MFB (100240)	2015	1842606	15142.7	0.0885303	1.30094	162000000	10400495	Lower Middle Income	53	245600000	0.57	33.33	25.29	40.19	2015	NBFI	367	356	70	99.15	245600000	11639.8	0.068051	9.36227	0.0658355	9.36227	43.8261	0.0658355	0.0021672	18.9028	18.9028	178.658	16.1574	16.1574	130.53	0.61637	176.973	151.27	1.24448	1.06373	305.419	65.5359	0.460849	132.32	113.102
15	Kenya	Kenya	114953	Musoni (114953)	2014	-415573	8803.84	0.0530496	10.7411	5216655	280158	Lower Middle Income	53	8916260	-6.12	30	42.86		2014	NBFI	187	180	139	43.34	8916260	819.639	0.0049389	6.71008	0.0049268	6.71008	22.5126	0.00492677	1.21e-05	15.4674	15.4674	119.62	12.5431	12.5431	78.6648	0.033059	103.787	84.1653	0.0762042	0.061797	194.009	40.2605	0.0295606	92.8042	75.2587
15	Kenya	Kenya	100240	Faulu MFB (100240)	2018	2702370	17485.8	0.0951085	1.50327	166200000	47661930	Lower Middle Income	53	267200000	0.68	30	33.33	26.13	2018	NBFI	627	466	89	93.54	267200000	11631.8	0.0632677	9.36159	0.0613469	9.36159	43.8197	0.0613469	0.0018817	18.9287	18.9287	179.149	17.6796	17.6796	156.285	0.574304	177.203	165.51	1.16122	1.08459	334.653	93.6159	0.613469	189.287	176.796
15	Kenya	Kenya	114953	Musoni (114953)	2015	-274404	0	0.0890333	10.3597	5558385	262271	Lower Middle Income	53	9481635	-2.97				2015	NBFI	152	120	172	43.94	9481635	0	0.0085942	0	0.0085575	0	0	0.00855748	3.66e-05	15.5308	15.5308	120.603	12.4771	12.4771	77.8395	0	0	0	0.132905	0.106773	193.78	0	0.0599024	108.716	87.34
15	Kenya	Kenya	100456	Equity Bank KEN (100456)	2017	223300000	14134.9	0.0252164	3.71246	2044000000	1362000000	Lower Middle Income	53	3934000000	4.1				2017	Bank	392	291	116	135.17	3934000000	3807.42	0.0067924	8.24497	0.0067694	8.24497	33.9898	0.0067694	2.29e-05	21.4383	21.4383	229.8	21.0322	21.0322	221.177	0.0558135	176.758	173.41	0.145124	0.142376	450.895	74.2047	0.0609246	192.945	189.29
16	Liberia	Liberia	115595	BRAC - LBR (115595)	2018	1117291		0	41.8041	4778009	287718	Low Income	6	6078461					2018	Credit Union/Cooperative					6078461		0		0	4.268	9.10793	0	0	15.3795	15.3795	118.265	12.5697	12.5697	78.9992	0	65.6399	53.6477	0	0	193.317	42.68	0	153.795	125.697
16	Liberia	Liberia	115595	BRAC - LBR (115595)	2013	-463144	3719.5	0	27.7979	2065995	359006	Low Income	6	3823733	-10.54	14.29	95.65	96.83	2013	Credit Union/Cooperative	103	103	50	0	3823733	133.805	0	4.90383	0	4.90383	12.0238	0	0	14.5411	14.5411	105.722	12.7911	12.7911	81.8061	0	71.3072	62.7254	0	0	185.997	24.5191	0	72.7056	63.9555
16	Liberia	Liberia	115595	BRAC - LBR (115595)	2011	-322846	0	0				Low Income	6	5099219	-6.41	12.5	100	95.88	2011	Credit Union/Cooperative	71	71	81	0	5099219					5.30547	14.074	0	0		14.543	105.749		12.5281	78.476	0	77.1574	66.4672	0	0	182.195	15.9164	0	43.6289	37.5842
16	Liberia	Liberia	115595	BRAC - LBR (115595)	2010	-566590	2581.69	0	10.5273	2071739	241959	Low Income	6	4973238	-7.17	14.29	100	98.93	2010	Credit Union/Cooperative	71	71	67	0	4973238	245.237	0	5.5063	0	5.5063	15.1596	0	0	14.5439	14.5439	105.763	12.3965	12.3965	76.8369	0	80.083	68.2589	0	0	180.294	11.0126	0	29.0878	24.7931
16	Liberia	Liberia	115595	BRAC - LBR (115595)	2012	-283904	0	0				Low Income	6	5037990	-5.6	12.5	100	86.93	2012	Credit Union/Cooperative	84	84	64	0	5037990					5.10465	13.0287	0	0		14.542	105.736		12.6596	80.1324	0	74.2321	64.6227	0	0	184.096	20.4186	0	58.1682	50.6383
16	Liberia	Liberia	115595	BRAC - LBR (115595)	2015	-207351	3110.95	0	34.634	2252816	298806	Low Income	6	3445679	-4.72	0	100	97.51	2015	Credit Union/Cooperative	94	94	67	0	3445679	89.8234	0	4.50892	0	4.50892	10.1652	0	0	14.6277	14.6277	106.985	12.6075	12.6076	79.4752	0	65.9551	56.8464	0	0	184.419	31.5624	0	102.394	88.2529
16	Liberia	Liberia	115595	BRAC - LBR (115595)	2014	-416531	2929.46	0	30.0711	1836184	494993	Low Income	6	3283752	-12.25	14.29	100	96.92	2014	Credit Union/Cooperative	94	94	54	0	3283752	97.4178	0	4.58922	0	4.58922	10.5305	0	0	14.4232	14.4232	104.014	13.1123	13.1123	85.9662	0	66.1913	60.1753	0	0	189.121	27.5353	0	86.5392	78.6738
17	Madagascar	Madagascar	104449	CEFOR (104449)	2018	-100278	2772.51	0	15.9304	498659	46369	Low Income	18	667189	-14.95	20	66.67	85.26	2018	NGO	70	70	65	51.54	667189	174.039	0	5.16501	0	5.16501	13.3387	0	0	13.1197	13.1197	86.063	10.7444	10.7444	57.7212	0	67.7633	55.495	0	0	140.963	51.6501	0	131.197	107.444
17	Madagascar	Madagascar	104449	CEFOR (104449)	2015	-91876	2297.2	0.00441695	17.8596	387175	21839	Low Income		565596	-20.04	25	50	83.37	2015	NGO	75	75	55	45.27	565596	128.626	0.0002473	4.86465	0.0002473	4.86465	11.8324	0.00024728	3.06e-08	12.8666	12.8666	82.7751	9.9915	9.9915	49.915	0.001203	62.5917	48.6052	0.0031817	0.0024707	128.557	34.0526	0.001731	90.0664	69.9405
17	Madagascar	Madagascar	100653	CECAM (100653)	2017	-131446	3384.04	0.0857435	3.01205	22534967	2444489	Low Income	18	30761288	-0.54	0	0	48.78	2017	Credit Union/Cooperative	99	87	80	42.04	30761288	1123.5	0.0284668	7.0251	0.0280692	7.0251	24.676	0.0280692	0.0003939	16.9306	16.9306	143.322	14.7094	14.7093	108.182	0.197189	118.939	103.335	0.475228	0.412879	249.038	63.2259	0.252623	152.375	132.384
17	Madagascar	Madagascar	102520	MicroCred - MDG (102520)	2018	5656576	5285.35	0.0831534	5.89042	71806550	6514908	Low Income	18	97640953	4.71	12.5	66.67	59.23	2018	Bank	314	266	72	93.77	97640953	897.279	0.0141167	6.80048	0.014018	6.80048	23.1233	0.014018	9.83e-05	18.0895	18.0895	163.615	15.6896	15.6896	123.082	0.0953292	123.017	106.697	0.253578	0.219937	283.817	68.0048	0.14018	180.895	156.896
17	Madagascar	Madagascar	100585	Otiv Tana (100585)	2010	103558		0.0167074	1.36689	5802010	548727	Low Income	18	13667651	0.71				2010	Credit Union/Cooperative				184.71	13667651		0.012223		0.0121489	7.72512	29.8387	0.0121489	7.38e-05	15.5737	15.5737	121.27	13.2154	13.2154	87.3228	0.0938515	120.309	102.09	0.189203	0.160552	205.812	15.4502	0.0242978	31.1474	26.4307
17	Madagascar	Madagascar	100653	CECAM (100653)	2016	567695	2779.86	0.0885105	2.80273	20024844	2128472	Low Income	18	29354254	1.17	0	0	52.61	2016	Credit Union/Cooperative	95	82	70	51.02	29354254	991.841	0.0315801	6.90057	0.0310917	6.90057	23.8089	0.0310917	0.0004833	16.8125	16.8125	141.33	14.5709	14.5709	106.156	0.214551	116.016	100.548	0.522729	0.453035	244.973	55.2046	0.248734	134.5	116.567
17	Madagascar	Madagascar	102287	PAMF-MDG (102287)	2012	-819983	4336.18	0.055961	2.39586	7017027	490023	Low Income	18	13242644	-7.57	12.5	0	47.57	2012	NBFI	120	120	65	120.28	13242644	1809.87	0.0233574	7.50156	0.0230888	7.50156	28.1367	0.0230888	0.0002665	15.7638	15.7638	124.249	13.1022	13.1022	85.834	0.173202	118.254	98.287	0.363968	0.302514	206.541	30.0063	0.0923552	63.0554	52.4088
17	Madagascar	Madagascar	102993	AccèsBanque Madagascar (102993)	2016	1801146	4414.7	0.0579785	4.68858	33187575	3952913	Low Income	18	48199960	2.86	0	33.33	50.21	2016	Bank	252	252	40	108.64	48199960	941.586	0.0123659	6.84863	0.0122901	6.84863	23.4519	0.0122901	7.55e-05	17.3177	17.3177	149.951	15.19	15.19	115.368	0.0841702	118.602	104.03	0.212836	0.186686	263.055	54.789	0.0983206	138.542	121.52
17	Madagascar	Madagascar	104449	CEFOR (104449)	2011	-39548	0	0.00717755				Low Income	18	594323		25	66.67	80.58	2011	NGO				54.45	594323					6.29607	19.8202	0.00150236	1.13e-06		12.6356	79.829		5.20278	13.5345	0.009459	79.5545	32.7571	0.0189832	0.0078165	65.7402	18.8882	0.0045071	37.9068	15.6083
17	Madagascar	Madagascar	100653	CECAM (100653)	2015	-28212	2670.98	0.104221	2.37421	17847089	2000998	Low Income	18	27376706	-0.33	17.5	0	46.84	2015	Credit Union/Cooperative	106	88	66	48.52	27376706	1125	0.0438971	7.02642	0.042961	7.02642	24.6853	0.042961	0.0009228	16.6974	16.6974	139.401	14.5092	14.5092	105.258	0.301862	117.323	101.948	0.717334	0.623327	242.264	49.185	0.300727	116.882	101.564
17	Madagascar	Madagascar	102993	AccèsBanque Madagascar (102993)	2013	2228098	5234.75	0.0571675	2.04043	27671011	1663352	Low Income	18	41279529	2.96	0		51.38	2013	Bank	285	285	42	97.82	41279529	2565.51	0.0280174	7.8503	0.0276321	7.8503	30.8136	0.0276321	0.0003818	17.1359	17.1359	146.82	14.3244	14.3243	102.593	0.21692	134.522	112.45	0.4735	0.395811	245.46	39.2515	0.13816	85.6795	71.6217
17	Madagascar	Madagascar	104449	CEFOR (104449)	2013	-93724	2382.04	0.00741094	9.39298	285758	19842	Low Income	18	551349	-16.61	25	33.33	84.42	2013	NGO	69	69	53	61.39	551349	253.597	0.000789	5.53968	0.0007887	5.53968	15.344	0.00078868	3.11e-07	12.5629	12.5629	78.9133	9.89561	9.89561	48.9615	0.004369	69.5945	54.8185	0.0099081	0.0078044	124.318	27.6984	0.0039434	62.8145	49.478
17	Madagascar	Madagascar	102287	PAMF-MDG (102287)	2013	-1560338	5280.71	0.0628694	2.81091	6089002	405165	Low Income	18	10948822	-12.82	11.11	0	57.44	2013	NBFI	167	167	43	111.62	10948822	1878.65	0.0223662	7.53884	0.0221197	7.53884	28.4171	0.0221197	0.0002446	15.622	15.622	122.023	12.9121	12.9121	83.3605	0.166757	117.772	97.3419	0.345554	0.285611	201.712	37.6942	0.110599	78.11	64.5603
17	Madagascar	Madagascar	100585	Otiv Tana (100585)	2013	353434	4234.06	0.0159402	1.44148	13838299	831872	Low Income	18	24033576	0.95	18.18	23.64	47.16	2013	Credit Union/Cooperative	206	206	37	135.2	24033576	2937.3	0.0110582	7.98559	0.0109975	7.98559	31.8848	0.0109975	6.05e-05	16.4429	16.443	135.185	13.6314	13.6314	92.908	0.0878218	131.307	108.855	0.180832	0.149912	224.141	39.9279	0.0549877	82.2147	68.1572
17	Madagascar	Madagascar	100585	Otiv Tana (100585)	2009	-43015	2976.72	0.0152393	1.43443	5459509	394554	Low Income	18	12570279	-0.36				2009	Credit Union/Cooperative	131	131	34	175.57	12570279	2075.19	0.0106239	7.63829	0.0105679	7.63829	29.1717	0.0105679	5.58e-05	15.5129	15.5129	120.325	12.8855	12.8855	83.0182	0.0807208	118.492	98.4233	0.163939	0.136173	199.891	7.63829	0.0105679	15.5129	12.8855
17	Madagascar	Madagascar	116476	ACEP Madagascar SA (116476)	2016	2161525	4223.09	0.341655	6.43309	16542987	1146573	Low Income	18	18937181	9.11	14.29	30	61.12	2016	NBFI	150	147	49	4.72	18937181	656.465	0.0531091	6.48839	0.0517468	6.48839	21.0496	0.0517468	0.0013389	16.6215	16.6215	138.137	13.9523	13.9523	97.3332	0.335753	107.847	90.5279	0.860108	0.721986	231.908	51.9071	0.413974	132.972	111.618
17	Madagascar	Madagascar	102993	AccèsBanque Madagascar (102993)	2017	2550650	5186.93	0.0564879	6.04745	46150186	5288683	Low Income	18	65754950	3.12	25	33.33	49.68	2017	Bank	282	282	43	101.37	65754950	857.706	0.0093408	6.75543	0.0092974	6.75543	22.8179	0.00929742	4.32e-05	17.6474	17.6474	155.716	15.4811	15.4811	119.832	0.062808	119.216	104.581	0.164075	0.143934	273.201	60.7988	0.0836768	158.827	139.33
17	Madagascar	Madagascar	102993	AccèsBanque Madagascar (102993)	2011	12584	0	0.0500746				Low Income	18	32542177		0	66.67	55.69	2011	Bank			37	121.53	32542177					9.09299	41.3413	0.0527626	0.0013919		16.9745	144.067		13.6305	92.8958	0.47977	154.349	123.942	0.895619	0.719183	231.371	27.279	0.158288	50.9235	40.8916
17	Madagascar	Madagascar	104449	CEFOR (104449)	2012	14223	0	0.00689384				Low Income	18	577008	2.43	25	50	82.12	2012	NGO	50		63	55.16	577008					5.91787	17.5106	0.00114552	6.56e-07		12.5992	79.3705		7.5492	28.4952	0.006779	74.5607	44.6752	0.0144327	0.0086477	95.1141	23.6715	0.0045821	50.397	30.1968
17	Madagascar	Madagascar	102993	AccèsBanque Madagascar (102993)	2012	630950	0	0.0375017				Low Income	18	38285537	0.87	0	50	53.13	2012	Bank	306	306	42	101.67	38285537					8.47165	35.8844	0.0401973	0.0008079		17.0552	145.44		13.9774	97.6844	0.340538	144.486	118.412	0.685573	0.561856	238.388	33.8866	0.160789	68.2208	55.9098
17	Madagascar	Madagascar	102287	PAMF-MDG (102287)	2009	-788560		0.906385	5.04458	1847419	79136	Low Income	18	2701471	-37.8				2009	NBFI				4.68	2701471		0.179675		0.165239	7.07624	25.0366	0.165239	0.013652	14.4293	14.4293	104.102	11.2789	11.2789	63.6072	1.16927	102.105	79.8124	2.38428	1.86372	162.747	7.07624	0.165239	14.4293	11.2789
17	Madagascar	Madagascar	100653	CECAM (100653)	2009	432988	2265.08	0.189681	1.64319	11932147	1881692	Low Income	18	18221113	1.96			27.39	2009	Credit Union/Cooperative			50	25.26	18221113	1378.47	0.115435	7.22945	0.109244	7.22945	26.1325	0.109244	0.0059672	16.2948	16.2947	132.759	14.4477	14.4477	104.368	0.789777	117.802	104.449	1.78011	1.57833	235.421	7.22945	0.109244	16.2948	14.4477
17	Madagascar	Madagascar	102520	MicroCred - MDG (102520)	2011	746043	5062.05	0.0782053	5.25371	19777030	887335	Low Income	18	24649544	2.51	12.5	31.03	62.06	2011	Bank	273	273	54	56.4	24649544	963.518	0.0148857	6.87163	0.014776	6.87163	23.6096	0.014776	0.0001092	16.8	16.8	141.12	13.696	13.696	93.7899	0.101535	115.444	94.1137	0.248238	0.202372	230.093	20.6149	0.0443281	50.4001	41.0879
17	Madagascar	Madagascar	100653	CECAM (100653)	2011	556663	2868.16	0.0994693	1.70421	15607909	1778145	Low Income	18	23831248	1.65	25	0	27.3	2011	Credit Union/Cooperative	148	135	52	33.27	23831248	1682.98	0.0583668	7.42892	0.0567269	7.42892	27.5944	0.0567269	0.001609	16.5633	16.5633	137.171	14.3911	14.3911	103.552	0.42142	123.047	106.91	0.939585	0.816362	238.364	22.2868	0.170181	49.6899	43.1732
17	Madagascar	Madagascar	100585	Otiv Tana (100585)	2014	423063	4219.39	0.020084	1.49249	12413251	988327	Low Income	18	24636020	1.28	18.18	28.89	46.98	2014	Credit Union/Cooperative	198	198	38	145.63	24636020	2827.07	0.0134567	7.94735	0.0133669	7.94735	31.5802	0.0133669	8.93e-05	16.3343	16.3343	133.404	13.8038	13.8038	95.272	0.106232	129.814	109.703	0.218339	0.184514	225.475	47.6841	0.0802015	98.0057	82.8226
17	Madagascar	Madagascar	100653	CECAM (100653)	2014	693155	3127.74	0.133499	2.10548	22910368	2379983	Low Income	18	33702354	1.3	17.5	0	41.39	2014	Credit Union/Cooperative	131	106	66	40.63	33702354	1485.52	0.0634056	7.30419	0.0614766	7.30419	26.6756	0.0614766	0.0018897	16.9471	16.9471	143.602	14.6826	14.6826	107.789	0.449037	123.785	107.245	1.04185	0.902636	248.828	43.8252	0.368859	101.683	88.0956
17	Madagascar	Madagascar	100585	Otiv Tana (100585)	2015	351150	3390.04	0.0193905	1.39338	11612217	995756	Low Income	18	21967405	1.09	9.09	24.17	48.16	2015	Credit Union/Cooperative	159	159	38	146.02	21967405	2432.96	0.0139162	7.79727	0.0138202	7.79728	30.3987	0.0138202	9.55e-05	16.2676	16.2676	132.317	13.8113	13.8113	95.3754	0.10776	126.843	107.69	0.224822	0.190875	224.676	54.5809	0.0967416	113.873	96.6788
17	Madagascar	Madagascar	104449	CEFOR (104449)	2014	-151337	2746.16	0.0068395	15.8349	275560	207319	Low Income	18	509227	-30.25	25	50	84.12	2014	NGO	90	90	42	62.69	509227	173.425	0.0004319	5.16149	0.0004318	5.16149	13.3205	0.00043183	9.32e-08	12.5266	12.5266	78.4574	12.242	12.242	74.9335	0.0022289	64.6558	63.1871	0.0054094	0.0052865	153.35	30.9689	0.002591	75.1594	73.4521
17	Madagascar	Madagascar	102993	AccèsBanque Madagascar (102993)	2015	2142429	4210.7	0.0604188	3.79936	28791095	2348539	Low Income	18	42922494	3.35	25	40	52.08	2015	Bank	230	230	45	102.69	42922494	1108.27	0.0159024	7.01145	0.0157772	7.01145	24.5802	0.0157772	0.0001245	17.1756	17.1756	147.5	14.6693	14.6693	107.594	0.110621	120.426	102.853	0.270983	0.231441	251.954	49.0802	0.110441	120.229	102.685
17	Madagascar	Madagascar	102520	MicroCred - MDG (102520)	2015	1820500	3973.05	0.0823237	3.28979	35978755	2021014	Low Income	18	43823526	3.19	12.5	25	61.35	2015	Bank	267	265	43	82.09	43823526	1207.69	0.025024	7.09729	0.024716	7.09729	25.1858	0.024716	0.0003054	17.3984	17.3984	151.353	14.5191	14.5191	105.402	0.175417	123.482	103.046	0.43002	0.358854	252.61	49.681	0.173012	121.789	101.634
17	Madagascar	Madagascar	102993	AccèsBanque Madagascar (102993)	2014	2733710	4606.11	0.0507516	3.34313	29996810	2353114	Low Income	18	43631825	4.51	20		51.34	2014	Bank	276	276	46	96.26	43631825	1377.78	0.0151809	7.22896	0.0150668	7.22896	26.1289	0.0150668	0.0001135	17.2166	17.2166	148.206	14.6713	14.6713	107.623	0.108917	124.458	106.058	0.259399	0.221048	252.589	43.3737	0.0904007	103.3	88.0275
17	Madagascar	Madagascar	102520	MicroCred - MDG (102520)	2013	3183492		0.0699423	5.55667	33216379	2422079	Low Income	18	42065634	6.63	12.5			2013	Bank	293	293		72.57	42065634		0.0125871		0.0125085	7.06496	24.9568	0.0125085	7.82e-05	17.3185	17.3186	149.966	14.7001	14.7001	108.047	0.0883722	122.355	103.856	0.21663	0.183877	254.585	35.3248	0.0625426	86.5928	73.5007
17	Madagascar	Madagascar	102287	PAMF-MDG (102287)	2011	-947274	4372.42	0.0760398	2.78409	5841410	236352	Low Income	18	8477786	-14.58	0	0	61.47	2011	NBFI	108		77	93.31	8477786	1570.5	0.0273123	7.35979	0.0269459	7.35979	27.0832	0.0269459	0.000363	15.5805	15.5805	121.376	12.3731	12.3731	76.5466	0.198316	114.669	91.0633	0.419831	0.333404	192.779	22.0794	0.0808378	46.7415	37.1193
17	Madagascar	Madagascar	116476	ACEP Madagascar SA (116476)	2015	2124882	3822.31	0.271559	5.75749	14948492	719278	Low Income	18	17179952	9.15	14.29	22.22	57.16	2015	NBFI	156	152	41	4.86	17179952	663.885	0.0471662	6.49961	0.0460877	6.49961	21.1225	0.0460877	0.001062	16.5201	16.5201	136.457	13.486	13.486	90.9362	0.299552	107.374	87.6538	0.761374	0.621539	222.79	45.4973	0.322614	115.641	94.402
17	Madagascar	Madagascar	102520	MicroCred - MDG (102520)	2009	-57255	4341.6	0.068845	3.3259	12814800	777392	Low Income	18	14649795	-0.45			63.75	2009	Bank	203	203	63	0	14649795	1305.39	0.0206996	7.17502	0.0204883	7.17502	25.7405	0.0204883	0.0002099	16.3661	16.3661	133.925	13.5637	13.5637	91.987	0.147004	117.427	97.3199	0.335314	0.277897	221.985	7.17502	0.0204883	16.3661	13.5637
17	Madagascar	Madagascar	102520	MicroCred - MDG (102520)	2017	4409444	4871.72	0.0841843	3.8076	70442600	4106427	Low Income	18	85197545	4.66	12.5	71.43	59.72	2017	Bank	360	319	62	88.73	85197545	1279.47	0.0221095	7.15498	0.0218687	7.15498	25.5969	0.0218687	0.0002391	18.0703	18.0703	163.268	15.2281	15.2281	115.947	0.15647	129.293	108.957	0.395174	0.333018	275.176	64.3949	0.196818	162.633	137.053
17	Madagascar	Madagascar	116476	ACEP Madagascar SA (116476)	2014	2102364	4153.06	0.123252	5.43125	16062573	506701	Low Income	18	18612692		25	40.67	57.09	2014	NBFI			45	7.46	18612692	764.659	0.0226931	6.64074	0.0224394	6.64074	22.0497	0.0224394	0.0002518	16.592	16.592	137.647	13.1357	13.1357	86.273	0.149014	110.183	87.2306	0.372315	0.294757	217.947	39.8444	0.134637	99.552	78.8141
17	Madagascar	Madagascar	102520	MicroCred - MDG (102520)	2012	2369402	5732.08	0.0784157	4.98241	26019582	955151	Low Income	18	31725062	6.49	12.5	37.04	61.66	2012	Bank	287	287	53	47.28	31725062	1150.46	0.0157385	7.04879	0.0156159	7.04879	24.8427	0.0156159	0.0001219	17.0744	17.0744	145.767	13.7696	13.7696	94.8013	0.110074	120.354	97.0592	0.266632	0.215026	235.107	28.1952	0.0624638	68.2974	55.0785
17	Madagascar	Madagascar	102520	MicroCred - MDG (102520)	2016	2197279	4506.79	0.0748815	3.68316	47307871	1998181	Low Income	18	58335723	3.1	12.5	50	60.59	2016	Bank	325	316	45	92.01	58335723	1223.62	0.0203308	7.11039	0.0201268	7.11039	25.2788	0.0201269	0.0002025	17.6722	17.6722	156.153	14.5077	14.5077	105.237	0.14311	125.656	103.156	0.355685	0.291995	256.384	56.8831	0.161015	141.377	116.062
17	Madagascar	Madagascar	100585	Otiv Tana (100585)	2018	779450	4345.37	0.018568	1.34814	14959126	810183	Low Income	18	30539773	1.9	11.11	5.88	48.12	2018	Credit Union/Cooperative	165	165	44	150.51	30539773	3223.24	0.0137731	8.07845	0.0136791	8.07845	32.6307	0.0136791	9.36e-05	16.5208	16.5208	136.469	13.605	13.605	92.5482	0.110506	133.463	109.907	0.225991	0.186105	224.766	80.7845	0.136791	165.208	136.05
17	Madagascar	Madagascar	104449	CEFOR (104449)	2017	-102167	2752.51	0	13.6918	454817	8577	Low Income	18	693884			50	84.04	2017	NGO			60	52.63	693884	201.033	0	5.30843	0	5.30843	14.0897	0	0	13.0276	13.0277	84.8599	9.05696	9.05696	41.0142	0	69.1564	48.0782	0	0	117.991	47.7759	0	117.249	81.5126
17	Madagascar	Madagascar	102520	MicroCred - MDG (102520)	2010	930980	4904.17	0.0980515	3.67085	14388440	660948	Low Income	18	19453520	3.91			62.63	2010	Bank	181	181	62	38.15	19453520	1335.98	0.0267109	7.19817	0.0263604	7.19817	25.9068	0.0263604	0.0003474	16.4819	16.4819	135.827	13.4014	13.4014	89.7992	0.189746	118.64	96.4658	0.43447	0.353267	220.881	14.3963	0.0527207	32.9639	26.8029
17	Madagascar	Madagascar	100585	Otiv Tana (100585)	2017	393900	4050.19	0.0183371	1.59117	12757809	825489	Low Income	18	29494261	0.97	11.11	5.88		2017	Credit Union/Cooperative	175	175	39	174.01	29494261	2545.42	0.0115243	7.84244	0.0114584	7.84244	30.752	0.0114584	6.56e-05	16.3617	16.3617	133.852	13.6237	13.6237	92.803	0.0898617	128.315	106.843	0.187478	0.156106	222.907	70.582	0.103125	147.255	122.614
17	Madagascar	Madagascar	116476	ACEP Madagascar SA (116476)	2017	1968048	5750.23	0.124456	5.4945	21992902	1348955	Low Income	18	24566125	7.27	20	33.33	62.74	2017	NBFI	178	173	54	6.16	24566125	1046.54	0.022651	6.9542	0.0223983	6.9542	24.1805	0.0223983	0.0002508	16.9062	16.9062	142.91	14.1148	14.1148	99.6144	0.155762	117.569	98.1575	0.37867	0.316148	238.629	62.5878	0.201584	152.156	127.034
17	Madagascar	Madagascar	100653	CECAM (100653)	2018	1399351	3453.01	0.121622	2.91378	22322993	2884948	Low Income	18	30924724	2.89	0	0	48.21	2018	Credit Union/Cooperative	90	81	80	39.76	30924724	1185.07	0.0417403	7.0784	0.0408927	7.0784	25.0519	0.0408927	0.0008361	16.9211	16.9211	143.162	14.875	14.875	110.633	0.289455	119.774	105.291	0.69195	0.608279	251.702	70.784	0.408927	169.211	148.75
17	Madagascar	Madagascar	100585	Otiv Tana (100585)	2016	176892	3540.42	0.0164728	1.5136	10619528	871671	Low Income	18	24501689	0.38	10	26.36		2016	Credit Union/Cooperative	154	154	38	174.96	24501689	2339.08	0.0108832	7.75794	0.0108244	7.75794	30.0928	0.0108244	5.86e-05	16.1782	16.1782	130.867	13.6782	13.6782	93.5461	0.0839751	125.51	106.114	0.17512	0.148058	221.288	62.0635	0.0865952	129.426	109.425
17	Madagascar	Madagascar	102287	PAMF-MDG (102287)	2010	-709686		0.0536734	4.63627	3418833	92783	Low Income	18	4520678	-19.65			54.43	2010	NBFI				103.39	4520678		0.0115769		0.0115104	7.21801	26.0499	0.0115104	6.62e-05	15.0448	15.0448	113.173	11.438	11.438	65.4142	0.0830819	108.594	82.5598	0.173171	0.131656	172.083	14.436	0.0230207	30.0896	22.8761
17	Madagascar	Madagascar	102287	PAMF-MDG (102287)	2014	-634934	6227.62	0.0516257	4.05003	6981986	383811	Low Income	18	12323660	-5.37	11.11	0	57.31	2014	NBFI	200	200	43	129.19	12323660	1537.67	0.012747	7.33868	0.0126664	7.33867	26.9281	0.0126664	8.02e-05	15.7588	15.7588	124.171	12.8579	12.8579	82.6629	0.0929548	115.649	94.36	0.199608	0.162864	202.626	44.032	0.0759986	94.5531	77.1475
17	Madagascar	Madagascar	100653	CECAM (100653)	2010	175656	2585.3	0.12567	1.7045	12408460	1865753	Low Income	18	18747539	0.5	16.67	0	29.85	2010	Credit Union/Cooperative	154	131	46	27.03	18747539	1516.75	0.0737282	7.32499	0.0711369	7.32499	26.8277	0.0711369	0.0025302	16.3339	16.3339	133.398	14.4392	14.4392	104.245	0.521077	119.645	105.767	1.16194	1.02716	235.848	14.65	0.142274	32.6678	28.8784
17	Madagascar	Madagascar	116476	ACEP Madagascar SA (116476)	2018	2545748	5462.58	0.0736173	6.37854	25401508	1138440	Low Income	18	28974412	7.55	20	28.57	62.83	2018	NBFI	179	170	56	44.45	28974412	856.4	0.0115414	6.7539	0.0114753	6.7539	22.8076	0.0114753	6.58e-05	17.0503	17.0503	145.357	13.9452	13.9452	97.2339	0.0775031	115.156	94.1844	0.195658	0.160025	237.77	67.5391	0.114753	170.503	139.452
17	Madagascar	Madagascar	100653	CECAM (100653)	2013	450380	3162.68	0.0738746	1.91633	23538278	2349311	Low Income	18	33764740	0.89	17.5	0	35.01	2013	Credit Union/Cooperative	125	95	74	50.56	33764740	1650.38	0.0385501	7.40937	0.0378256	7.40937	27.4494	0.0378256	0.0007154	16.9741	16.9741	144.061	14.6696	14.6696	107.599	0.280264	125.768	108.693	0.642057	0.554887	249.004	37.0468	0.189128	84.8707	73.3482
18	Malawi	Malawi	101917	Microloan Foundation Malawi (101917)	2012	-452393	4364.86	0	2.20381	937498	195530	Low Income	10	1773991	-23.21	16.67	25	100	2012	NGO	64	64	185	0	1773991	1980.6	0	7.59166	0	7.59166	28.8166	0	0	13.751	13.751	94.5446	12.1835	12.1835	74.2185	0	104.393	92.4928	0	0	167.535	30.3666	0	55.0039	48.7339
18	Malawi	Malawi	101441	CUMO (101441)	2012	-38520	0	0				Low Income	10	1553776	-1.67	11.11	20	79.7	2012	NGO	19	19	339	16.21	1553776					5.58064	15.5717	0	0		13.7045	93.9068		12.7355	81.0959	0	76.4799	71.0719	0	0	174.533	22.3225	0	54.818	50.9418
18	Malawi	Malawi	101917	Microloan Foundation Malawi (101917)	2014	-453545	4777.38	0	4.79721	1403202	271884	Low Income	10	2287719	-9.98	16.67	50	100	2014	NGO	57	57	304	0	2287719	995.865	0	6.90461	0	6.90462	23.8369	0	0	14.1543	14.1543	100.172	12.5131	12.5131	78.2893	0	97.7298	86.3984	0	0	177.114	41.4277	0	84.9256	75.0788
18	Malawi	Malawi	101917	Microloan Foundation Malawi (101917)	2011	411803	4365.71	0				Low Income	10	2150561	17.4	16.67	20	100	2011	NGO	33	33	118	0	2150561					7.33643	26.9116	0	0		13.9751	97.6515		12.4309	77.2639	0	102.527	91.1986	0	0	173.723	22.0093	0	41.9253	37.2928
18	Malawi	Malawi	101917	Microloan Foundation Malawi (101917)	2013	-442535	4940.06	0	3.9882	1134008	67526	Low Income	10	1831049	-24.55	14.29	60	100	2013	NGO	54	54	278	0	1831049	1238.67	0	7.1226	0	7.1226	25.3657	0	0	13.9413	13.9413	97.1795	11.1203	11.1203	61.8304	0	99.2981	79.2053	0	0	155.031	35.613	0	69.7064	55.6014
18	Malawi	Malawi	101441	CUMO (101441)	2017	75347	3816.9	0.04979	2.96751	776131	163726	Low Income	10	2136762	1.77	40	20	84	2017	NGO	21	21	332	16.44	2136762	1286.23	0.0167784	7.16025	0.0166392	7.16025	25.6346	0.0166392	0.0001384	13.5621	13.5621	91.965	12.006	12.006	72.0715	0.119141	97.1078	85.9656	0.225662	0.199769	162.826	64.4422	0.149753	122.059	108.054
18	Malawi	Malawi	101441	CUMO (101441)	2015	394612	3402.26	0.0620139	6.48321	837798	127052	Low Income	10	2316955	8.8	25	25	83	2015	NGO	21	21	346	15.38	2316955	524.78	0.0095653	6.26488	0.0095198	6.26488	19.6244	0.00951984	4.53e-05	13.6385	13.6385	93.0048	11.7524	11.7524	69.059	0.0596407	85.4438	73.6272	0.129837	0.111881	160.285	43.8542	0.0666389	95.4697	82.2665
18	Malawi	Malawi	100159	FINCA - MWI (100159)	2010	1870751	7355.8	0.137812	6.8597	3332753	243020	Low Income	10	5029113	8.93			72.02	2010	NGO	120	120	113	13.89	5029113	1072.32	0.0200901	6.97851	0.0198909	6.97851	24.3498	0.019891	0.0001978	15.0193	15.0193	112.79	12.4009	12.4009	76.8912	0.138809	104.812	86.5399	0.298748	0.246666	186.253	13.957	0.0397819	30.0386	24.8018
18	Malawi	Malawi	101917	Microloan Foundation Malawi (101917)	2010	-609497	4411.39	0	3.71204	1467693	320733	Low Income	10	2450147	-22.21	16.67	25	100	2010	NGO	71	71	153	0	2450147	1188.4	0	7.0812	0	7.08121	25.0717	0	0	14.1992	14.1992	100.809	12.6784	12.6784	80.3705	0	100.547	89.7781	0	0	180.023	14.1624	0	28.3984	25.3567
18	Malawi	Malawi	100258	OIBM (100258)	2013	160244	4652.29	0.0572209	0.880902	17983715	2710862	Low Income	10	40486379	-0.93				2013	Bank	193	193	84	123.94	40486379	5281.28	0.0649571	8.57211	0.0629345	8.57211	36.7406	0.0629345	0.0019804	16.705	16.705	139.528	14.8128	14.8128	109.709	0.539482	143.197	126.977	1.05132	0.932235	247.447	42.8606	0.314673	83.5249	74.0639
18	Malawi	Malawi	100258	OIBM (100258)	2011	-8606051		0.0541771				Low Income	10	73406718	-7.64	50	16.67	53.8	2011	Bank	278	277	122	158.82	73406718					8.93002	39.8726	0.0507447	0.0012875		17.0534	145.41		14.806	109.609	0.453151	152.288	132.218	0.865372	0.751327	252.493	26.7901	0.152234	51.1603	44.418
18	Malawi	Malawi	100258	OIBM (100258)	2009	389248	10177.5	0.0359696	1.63141	29599336	6880602	Low Income	10	55968048	0.35			60	2009	Bank	251	251	123	102.2	55968048	6238.47	0.0220481	8.73865	0.0218086	8.73865	38.182	0.0218086	0.0002378	17.2033	17.2033	147.976	15.7442	15.7442	123.94	0.190578	150.333	137.583	0.375179	0.343359	270.852	8.73865	0.0218086	17.2033	15.7442
18	Malawi	Malawi	100159	FINCA - MWI (100159)	2013	203755	4085.26	0.146271	5.95422	7258141	306919	Low Income	10	9903144		60	37.04	59.51	2013	NGO	87	87	114	14.71	9903144	686.112	0.024566	6.5325	0.0242691	6.5325	21.3368	0.0242691	0.0002945	15.7976	15.7976	124.783	12.6343	12.6343	79.8133	0.158538	103.198	82.5338	0.383394	0.306624	199.593	32.6625	0.121345	78.9882	63.1717
18	Malawi	Malawi	101441	CUMO (101441)	2009	-130470	4385.45	0	7.94335	1284311	124858	Low Income	10	3336858	-3.79	0	0	87	2009	NGO	32	32	245	13.54	3336858	552.091	0	6.31552	0	6.31552	19.9429	0	0	14.0657	14.0657	98.9224	11.7349	11.7349	68.8544	0	88.8325	74.1123	0	0	165.06	6.31552	0	14.0657	11.7349
18	Malawi	Malawi	100258	OIBM (100258)	2010	618849	10236.4	0.0517336	1.13298	30330747	2683466	Low Income	10	61279919	0.72				2010	Bank	254	254	119	111.95	61279919	9035	0.0456617	9.10897	0.0446498	9.10897	41.4867	0.0446498	0.0009968	17.2277	17.2277	148.396	14.8026	14.8026	109.559	0.406714	156.926	134.837	0.769213	0.660935	255.015	18.2179	0.0892997	34.4554	29.6052
18	Malawi	Malawi	101441	CUMO (101441)	2014	309335	3235.89	0.0661679	8.19128	910260	260434	Low Income	10	232632	8.79	22.22	20	82	2014	NGO	21	21	322	17.23	232632	395.04	0.0080778	5.98152	0.0080454	5.98152	17.8893	0.00804539	3.24e-05	13.7215	13.7215	94.1396	12.4701	12.4701	77.7518	0.0481237	82.0753	74.5902	0.110395	0.100327	171.108	35.8891	0.0482724	82.3289	74.8207
18	Malawi	Malawi	100159	FINCA - MWI (100159)	2015	586317	2117.28	0.213672	2.75328	9290712	2489284	Low Income	10	13450995	1.31	60	39.47	58.82	2015	NGO	45	45	112	0	13450995	769.005	0.0776066	6.6464	0.0747425	6.6464	22.0873	0.0747425	0.0027932	16.0445	16.0445	128.713	14.7275	14.7275	108.45	0.496768	106.638	97.8849	1.19921	1.10077	236.296	46.5248	0.523198	112.312	103.093
18	Malawi	Malawi	101441	CUMO (101441)	2013	56020	2869.41	0	15.5028	699455	347930	Low Income	10	1639448	3.3	22.22	20		2013	NGO	17	17	338	17.85	1639448	185.089	0	5.22623	0	5.22623	13.6567	0	0	13.4581	13.4581	90.5597	12.7598	12.7598	81.4057	0	70.3349	66.6854	0	0	171.722	26.1311	0	67.2903	63.7988
18	Malawi	Malawi	100159	FINCA - MWI (100159)	2009	-72968	6593.66	0	7.00753	2651211	1025010	Low Income	10	4777038	-2.38			75.79	2009	NGO	132	132	104	7.19	4777038	940.939	0	6.84794	0	6.84794	23.4472	0	0	14.7905	14.7905	109.38	13.8402	13.8402	95.7758	0	101.285	94.777	0	0	204.704	6.84794	0	14.7905	13.8402
18	Malawi	Malawi	100159	FINCA - MWI (100159)	2017	-212738	5397.14	0.21259	3.51231	10448541	4520763	Low Income	10	20149066	-1.28	40	37.93	64.13	2017	NGO	123	123	90	78.84	20149066	1536.64	0.0605271	7.338	0.058766	7.338	26.9231	0.058766	0.0017267	16.162	16.162	130.605	15.3242	15.3242	117.415	0.431225	118.597	112.449	0.949775	0.900542	247.669	66.042	0.528894	145.458	137.918
18	Malawi	Malawi	101441	CUMO (101441)	2016	14376	2895.59	0.0507067	7.36702	792812	161944	Low Income	10	1881535	0.33	28.57	0	82.99	2016	NGO	16	16	335	15.5	1881535	393.047	0.0068829	5.97647	0.0068594	5.97647	17.8591	0.00685936	2.35e-05	13.5833	13.5833	92.2536	11.995	11.995	71.9402	0.0409948	81.1804	71.6878	0.093173	0.0822781	162.932	47.8118	0.0548749	108.667	95.9601
18	Malawi	Malawi	101441	CUMO (101441)	2018	18310	4332.14	0.0414014	3.5317	1031303	219258	Low Income	10	2202573	0.84	33.33	20	82	2018	NGO	22	22	349	15.32	2202573	1226.64	0.0117228	7.11285	0.0116546	7.11285	25.2963	0.0116546	6.79e-05	13.8463	13.8463	95.8605	12.298	12.298	75.6205	0.0828974	98.4869	87.4739	0.161374	0.143328	170.282	71.1285	0.116546	138.463	122.98
18	Malawi	Malawi	101917	Microloan Foundation Malawi (101917)	2009	-432086	3855.76	0	3.75743	1272325	105370	Low Income	10	1804173	-29.89				2009	NGO	78	78	174	0	1804173	1026.17	0	6.93456	0	6.93456	24.0441	0	0	14.0564	14.0564	98.7906	11.5652	11.5652	66.8774	0	97.4747	80.1999	0	0	162.565	6.93456	0	14.0564	11.5652
18	Malawi	Malawi	100258	OIBM (100258)	2014	-4279443	4889.43	0.0743892	1.01129	14525065	10152007	Low Income	10	46938346	-11.78	30	35.24	39.04	2014	Bank	208	204	62	170.81	46938346	4834.84	0.0735585	8.48381	0.0709789	8.48381	35.9875	0.0709789	0.002519	16.4914	16.4914	135.983	16.1332	16.1332	130.14	0.602171	139.91	136.871	1.17054	1.14512	266.058	50.9029	0.425873	98.9483	96.7991
18	Malawi	Malawi	101441	CUMO (101441)	2010	53274	4589.67	0	8.5332	1465060	323460	Low Income	10	3273220	1.15	0	0	82	2010	NGO	30	30	275	13.09	3273220	537.861	0	6.28946	0	6.28946	19.7786	0	0	14.1974	14.1974	100.783	12.6868	12.6868	80.4779	0	89.294	79.7933	0	0	180.12	12.5789	0	28.3948	25.3737
18	Malawi	Malawi	101441	CUMO (101441)	2011	-49341	0	0				Low Income	10	3054089	-1.56	12.5	20	80	2011	NGO	29	29	287	13.7	3054089					5.93505	17.6124	0	0		13.951	97.3146		12.7111	80.7866	0	82.7996	75.4412	0	0	177.333	17.8051	0	41.8529	38.1334
18	Malawi	Malawi	100159	FINCA - MWI (100159)	2016	-42345	4468.08	0.192647	3.05294	10459725	3450922	Low Income	10	16677095	-1.6	40	44	62.08	2016	NGO	93	93	100	24.83	16677095	1463.53	0.063102	7.28929	0.0611911	7.28929	26.5669	0.0611911	0.0018722	16.163	16.163	130.622	15.0541	15.0542	113.314	0.446039	117.817	109.734	0.989034	0.92118	243.321	58.3143	0.489528	129.304	120.433
18	Malawi	Malawi	100258	OIBM (100258)	2015	-6055768	7939.59	0.0585795	1.70565	8438176	4466445	Low Income	10	38221774	-12.69	28.57	41.33		2015	Bank	289	289	72	269.13	38221774	4654.87	0.0343444	8.44589	0.0337678	8.44588	35.6665	0.0337678	0.0005701	15.9483	15.9483	127.174	15.3121	15.3121	117.23	0.285199	134.697	129.324	0.538538	0.517056	244.202	59.1212	0.236374	111.638	107.185
19	Mali	Mali	101226	CVECA Kita/Bafoulab? (101226)	2009	76901	41.4862	0.0653892	0.921711	1611810	221615	Low Income	23	2264787	3.56			28.04	2009	NGO	23	23	70	35.5	2264787	45.01	0.0709433	3.82886	0.0685398	3.82886	7.33008	0.0685398	0.0023489	14.2929	14.2929	102.143	12.3087	12.3087	75.7521	0.262429	54.7254	47.1283	0.979631	0.843636	175.927	3.82886	0.0685398	14.2929	12.3087
19	Mali	Mali	102266	RMCR (102266)	2018	-170203	5828.92	0.0591815	4.70678	11774746	899654	Low Income	23	16805186	-0.91	57.14	28	0.26	2018	NGO	54	54	214	23.74	16805186	1238.41	0.0125737	7.12239	0.0124953	7.12239	25.3642	0.0124953	7.81e-05	16.2815	16.2815	132.543	13.7098	13.7098	93.9788	0.0889961	115.963	97.6463	0.203441	0.171307	223.215	71.2239	0.124953	162.815	137.098
19	Mali	Mali	101646	CVECA Pays Dogon (101646)	2018	16561	4365.6	0.0481988	1.39314	1666295	289018	Low Income	23	2757830	0.22	30.77	0	30.78	2018	NGO	38	38	256	63.93	2757830	3133.65	0.0345973	8.05027	0.0340123	8.05027	32.4034	0.0340123	0.0005784	14.3261	14.3261	102.619	12.5742	12.5742	79.0559	0.273808	115.329	101.226	0.487264	0.427679	180.14	80.5027	0.340123	143.261	125.743
19	Mali	Mali	101646	CVECA Pays Dogon (101646)	2009	8477		0.0768789	1.76885	801691	100593	Low Income	23	1304397	-0.01	25	0		2009	NGO					1304397		0.0434627		0.0425447	10.2724	52.7614	0.0425447	0.000905	13.5945	13.5945	92.4049	11.5189	11.5188	66.3419	0.437038	139.648	118.326	0.578373	0.490066	156.593	10.2724	0.0425447	13.5945	11.5189
19	Mali	Mali	169589	Baobab Mali SA (169589)	2016	48426	9549.73	0.0577835	6.28155	34250763	1497890	Low Income	23	38812106	-0.09	12.5	29.55	41.55	2016	NBFI	688	688	38	32.94	38812106	1520.28	0.0091989	7.32731	0.0091569	7.32731	26.8447	0.00915687	4.19e-05	17.3492	17.3492	150.498	14.2196	14.2196	101.098	0.0670952	127.123	104.191	0.158865	0.130207	246.698	58.6185	0.073255	138.794	113.757
19	Mali	Mali	169589	Baobab Mali SA (169589)	2014	-2837439	10004.9	0.0700734	5.39986	14674719	3473272	Low Income	23	21063410	-21.98	14.29	39.13	43.35	2014	NBFI	1399	1399	33	30.86	21063410	1852.81	0.0129769	7.525	0.0128934	7.525	28.3128	0.0128934	8.31e-05	16.5016	16.5016	136.152	15.0606	15.0606	113.411	0.0970229	124.175	113.331	0.212762	0.194183	248.525	45.15	0.0773605	99.0098	90.3637
19	Mali	Mali	102266	RMCR (102266)	2016	88680	5139.27	0.0683452	3.90386	9378718	715041	Low Income	23	11003493	-0.46	28.57	20.83	0.11	2016	NGO	49	49	219	12.49	11003493	1316.46	0.0175071	7.18346	0.0173556	7.18346	25.8011	0.0173556	0.0001506	16.054	16.054	128.865	13.4801	13.4801	90.8565	0.124674	115.323	96.8338	0.278626	0.233956	216.409	57.4677	0.138845	128.432	107.841
19	Mali	Mali	101646	CVECA Pays Dogon (101646)	2015	6117	3959.62	0.042418	1.90716	1545053	256731	Low Income	23	2379466	-1.87	25	0		2015	NGO	45			55.31	2379466	2076.19	0.0222415	7.63877	0.0219977	7.63877	29.1754	0.0219977	0.0002419	14.2506	14.2506	101.539	12.4558	12.4558	77.5733	0.168036	108.857	95.1469	0.31348	0.273999	177.502	53.4714	0.153984	99.754	87.1905
19	Mali	Mali	102266	RMCR (102266)	2014	-1600	6437.6	0.0341326	2.08728	7376136	462092	Low Income	23	9853775					2014	NGO				18.39	9853775	3084.2	0.0163527	8.03437	0.0162204	8.03437	32.2756	0.0162204	0.0001316	15.8138	15.8138	125.037	13.0435	13.0435	85.0667	0.130321	127.054	104.796	0.256505	0.211571	206.267	48.2062	0.0973223	94.8826	78.2611
19	Mali	Mali	169589	Baobab Mali SA (169589)	2018	-161517	10465.5	0.069585	5.94764	41957545	1259973	Low Income	23	47116667	-0.56	12.5	39.53	48.17	2018	NBFI	552	518	62	32.92	47116667	1759.6	0.0116996	7.47341	0.0116317	7.47341	27.9259	0.0116317	6.76e-05	17.5522	17.5522	154.039	14.0466	14.0466	98.6535	0.0869284	131.175	104.976	0.204161	0.163386	246.548	74.7341	0.116317	175.522	140.466
19	Mali	Mali	101646	CVECA Pays Dogon (101646)	2014	8830	3966.19	0.0505038	1.23141	1596961	282809	Low Income	23	2492299		25	0		2014	NGO				51.96	2492299	3220.86	0.041013	8.07771	0.0401943	8.07771	32.6247	0.0401943	0.0008078	14.2836	14.2836	102.011	12.5525	12.5525	78.783	0.324678	115.379	101.396	0.574119	0.50454	179.296	48.4663	0.241166	85.7017	75.3152
19	Mali	Mali	169589	Baobab Mali SA (169589)	2017	-1830506	11228.2	0.0621995	5.21423	39298368	1243088	Low Income	23	44032541	-4.51	12.5	31.48	43.52	2017	NBFI	712	712	49	35.36	44032541	2153.39	0.0119288	7.67526	0.0118582	7.67526	29.4548	0.0118582	7.03e-05	17.4867	17.4867	152.892	14.0331	14.0331	98.4641	0.0910148	134.215	107.708	0.207361	0.166408	245.393	69.0773	0.106724	157.38	126.298
19	Mali	Mali	102266	RMCR (102266)	2010	-161101	4040.31	0.00629603	1.91328	2694981	13396	Low Income	23	4121720	-5.21				2010	NGO				38.56	4121720	2111.72	0.0032907	7.65573	0.0032853	7.65573	29.3051	0.00328529	5.4e-06	14.8069	14.8069	109.622	9.50279	9.50279	45.1515	0.0251513	113.358	72.7508	0.048645	0.0312195	140.707	15.3115	0.0065706	29.6138	19.0056
19	Mali	Mali	101226	CVECA Kita/Bafoulab? (101226)	2012	14491		0.0791651	0.778342	2516342	323020	Low Income	23	3716487	1.13				2012	NGO				48.34	3716487		0.10171		0.0968634	7.46304	27.8485	0.0968634	0.0046913	14.7383	14.7383	108.609	12.6855	12.6855	80.4606	0.722895	109.993	94.6722	1.4276	1.22876	186.963	29.8522	0.387453	58.9533	50.7419
19	Mali	Mali	169589	Baobab Mali SA (169589)	2013	-589887	6677.96	0.0219538	3.34489	1387418	2492137	Low Income	23	4745284		25	30.77	26.63	2013	NBFI			10	31.51	4745284	1996.47	0.0065634	7.59964	0.0065419	7.59963	28.8772	0.00654193	2.14e-05	14.143	14.143	100.012	14.7287	14.7287	108.467	0.0497163	107.481	111.932	0.0925223	0.0963539	208.307	37.9982	0.0327097	70.7148	73.6433
19	Mali	Mali	101226	CVECA Kita/Bafoulab? (101226)	2011	82049	1622.12	0.0699243	1.77197	2107118	221934	Low Income	23	2837127	3.13	11.11		26.01	2011	NGO	30		1012	39.93	2837127	915.437	0.0394614	6.82049	0.0387027	6.82049	23.2596	0.0387027	0.0007489	14.5608	14.5608	106.009	12.3101	12.3101	75.7698	0.263971	99.3121	83.9612	0.563543	0.476435	179.246	20.4615	0.116108	43.6825	36.9304
19	Mali	Mali	101226	CVECA Kita/Bafoulab? (101226)	2010	70089		0.0673669	1.25606	1905253	213384	Low Income	23	2659882	3.08	12.5			2010	NGO	27			37.11	2659882		0.0536337		0.0522448	5.32468	14.1761	0.0522448	0.0013648	14.4601	14.4601	104.548	12.2708	12.2709	75.2869	0.278187	76.9955	65.3383	0.755467	0.641088	177.438	10.6494	0.10449	28.9202	24.5417
19	Mali	Mali	102266	RMCR (102266)	2015	-346332	5495.78	0.057852	3.05882	7425408	549787	Low Income	23	9788156		28.57	16.67		2015	NGO			196	13.7	9788156	1796.7	0.0189132	7.49426	0.0187365	7.49426	28.082	0.0187366	0.0001755	15.8204	15.8204	125.143	13.2173	13.2173	87.3483	0.140417	118.562	99.0538	0.29642	0.247646	209.103	52.4599	0.131156	110.743	92.521
19	Mali	Mali	102266	RMCR (102266)	2012	-109647	5120.58	0.0108944	1.22477	3875681	105519	Low Income	23	5698268	-3.98	76.34	35	76.34	2012	NGO	45		207	36.11	5698268	4180.84	0.008895	8.33851	0.0088557	8.33851	34.7653	0.00885568	3.92e-05	15.1702	15.1702	115.068	11.5667	11.5667	66.8938	0.0738432	126.497	96.4487	0.134343	0.102431	175.469	33.354	0.0354227	60.6809	46.2666
19	Mali	Mali	102266	RMCR (102266)	2009	109283	3503.58	0.00089518	2.96057	2856406	376154	Low Income	23	4464679	2.3			82.86	2009	NGO	37		198	33.15	4464679	1183.41	0.0003024	7.077	0.0003023	7.077	25.042	0.00030232	4.57e-08	14.8651	14.8651	110.485	12.8378	12.8378	82.404	0.0021395	105.2	90.8528	0.004494	0.0038811	190.834	7.077	0.0003023	14.8651	12.8378
19	Mali	Mali	101646	CVECA Pays Dogon (101646)	2017	65506	4062.24	0.0624685	1.74874	1854029	363220	Low Income	23	2711453	1.71	25	0	31.03	2017	NGO	38	38	253	62.28	2711453	2322.95	0.035722	7.75102	0.0350988	7.75102	30.0392	0.0350987	0.000616	14.4329	14.4329	104.154	12.8028	12.8028	81.9554	0.272051	111.87	99.2345	0.506576	0.449361	184.781	69.7592	0.315889	129.896	115.225
19	Mali	Mali	101646	CVECA Pays Dogon (101646)	2011	63357		0.062758	2.16366	967102	118250	Low Income	23	1484374	4.92	25	0		2011	NGO				61.83	1484374		0.0290055		0.0285928	9.39454	44.1287	0.0285928	0.0004088	13.7821	13.7821	94.9726	11.6806	11.6806	68.2178	0.268616	129.476	109.734	0.394068	0.33398	160.982	28.1836	0.0857784	41.3462	35.0417
19	Mali	Mali	102266	RMCR (102266)	2017	819435	5588.56	0.0388869	4.0325	13141805	1031835	Low Income	23	16252120	5.71	42.86	23.08	0.17	2017	NGO	48	48	232	21.32	16252120	1385.88	0.0096434	7.23481	0.0095972	7.23481	26.1713	0.00959716	4.61e-05	16.3913	16.3913	134.338	13.8468	13.8468	95.8676	0.0694337	118.588	100.179	0.15731	0.13289	226.968	65.1133	0.0863745	147.522	124.622
19	Mali	Mali	169589	Baobab Mali SA (169589)	2015	-2298283	10573.9	0.0559902	3.18235	24164532	989915	Low Income	23	29499951	-8.97	14.29	26.09	42.49	2015	NBFI	749	749	33	36.5	29499951	3322.67	0.017594	8.10882	0.017441	8.10882	32.8765	0.017441	0.0001521	17.0004	17.0004	144.507	13.8054	13.8054	95.2942	0.141426	137.853	111.945	0.296504	0.24078	234.697	56.7618	0.122087	119.003	96.6376
19	Mali	Mali	101646	CVECA Pays Dogon (101646)	2010	-2133		0.0451604	1.95639	832484	71641	Low Income	23	1334329	1.88	25	0		2010	NGO				68.65	1334329		0.0230835		0.0228211	9.83348	48.3487	0.0228211	0.0002604	13.6322	13.6322	92.918	11.1794	11.1794	62.4899	0.224411	134.052	109.933	0.311101	0.255127	152.4	19.667	0.0456422	27.2643	22.3589
19	Mali	Mali	101226	CVECA Kita/Bafoulab? (101226)	2013	-56728	3907.85	0.0537115	1.17993	3377914	263670	Low Income	23	4549827	-0.05				2013	NGO			262	39.73	4549827	3311.95	0.0455211	8.10559	0.0445154	8.10559	32.8503	0.0445154	0.0009908	15.0328	15.0328	112.992	12.4825	12.4825	77.9059	0.360824	121.85	101.178	0.669189	0.555661	187.646	40.528	0.222577	75.1638	62.4123
19	Mali	Mali	102266	RMCR (102266)	2011	-280889	4714.2	0.00852768	1.43511	3393439	22597	Low Income	23	5106969	-7.76				2011	NGO	53			37.97	5106969	3284.91	0.0059422	8.0974	0.0059246	8.0974	32.7839	0.0059246	1.76e-05	15.0373	15.0374	113.061	10.0256	10.0256	50.2565	0.0479739	121.763	81.1814	0.0890903	0.0593978	150.759	24.2922	0.0177738	45.1121	30.0769
19	Mali	Mali	101646	CVECA Pays Dogon (101646)	2016	1194	3959.76	0.0475467	2.09786	1865466	285923	Low Income	23	2783450	-0.34	25	0	29.16	2016	NGO	44	45	295	49.97	2783450	1887.52	0.0226644	7.54355	0.0224114	7.54355	28.4526	0.0224114	0.0002511	14.439	14.439	104.243	12.5635	12.5635	78.9205	0.169061	108.921	94.7733	0.323598	0.281565	181.404	60.3484	0.179291	115.512	100.508
20	Morocco	Morocco	100406	INMAA (100406)	2010	-390760	7753.37	0.10368	15.449	2630961	76991	Lower Middle Income	12	3124439	-12.31			48	2010	NGO	171	171	57	0	3124439	501.868	0.0067111	6.22033	0.0066887	6.22033	19.3462	0.00668867	2.24e-05	14.7829	14.7829	109.266	11.2515	11.2515	63.2976	0.0416057	91.9542	69.9878	0.0988777	0.0752573	166.329	12.4407	0.0133773	29.5657	22.5029
20	Morocco	Morocco	100406	INMAA (100406)	2014	128050	7408.48	0.080931	12.8924	3120584	444207	Lower Middle Income	12	4165240	2.17	14.29	0	45.66	2014	NGO	140	140	90	0	4165240	574.64	0.0062774	6.35548	0.0062578	6.35548	20.1961	0.00625781	1.96e-05	14.9535	14.9535	111.804	13.004	13.004	84.5526	0.0397714	95.0369	82.647	0.0935763	0.0813768	194.456	38.1329	0.0375468	89.7212	78.0243
20	Morocco	Morocco	100463	Al Karama (100463)	2009	36555	6357.94	0.0693195	7.69024	4711239	253511	Lower Middle Income	12	5566031	0.69			65	2009	NGO	89	89	139	0	5566031	826.754	0.009014	6.71872	0.0089736	6.71872	22.5706	0.00897358	4.03e-05	15.3655	15.3655	118.049	12.4432	12.4432	77.4162	0.0602909	103.236	83.6021	0.137883	0.11166	191.195	6.71872	0.0089736	15.3655	12.4432
20	Morocco	Morocco	100500	ATTAWFIQ MICRO-FINANCE (100500)	2012	8313954	11818.3	0.0599723	5.40713	188300000	23851129	Lower Middle Income	12	223800000	3.84	100	100	57.23	2012	NGO	138	138	132	0	223800000	2185.68	0.0110913	7.69014	0.0110303	7.69014	29.5691	0.0110303	6.08e-05	19.0535	19.0535	181.517	16.9873	16.9873	144.285	0.0848243	146.524	130.635	0.210165	0.187375	323.668	30.7606	0.0441211	76.2139	67.9494
20	Morocco	Morocco	100500	ATTAWFIQ MICRO-FINANCE (100500)	2013	8965926	12710.2	0.0511506	4.6652	211300000	34517583	Lower Middle Income	12	261800000	3.45	0	14.29	56.37	2013	NGO	162	162	137	0	261800000	2724.47	0.0109643	7.9104	0.0109046	7.9104	31.2872	0.0109046	5.95e-05	19.1687	19.1687	183.72	17.357	17.357	150.632	0.0862598	151.632	137.301	0.209027	0.189271	332.711	39.552	0.054523	95.8435	86.7849
20	Morocco	Morocco	100747	Al Amana (100747)	2013	8825853	10690.6	0.065093	3.08264	217100000	6157971	Lower Middle Income	12	265700000	3.61	30	33.33	41.48	2013	NGO	110	109	146	0	265700000	3468.02	0.021116	8.15163	0.0208961	8.15163	33.2245	0.0208961	0.0002183	19.1958	19.1958	184.239	15.6333	15.6333	122.199	0.170338	156.477	127.436	0.401118	0.326675	300.093	40.7581	0.104481	95.9789	78.1663
20	Morocco	Morocco	100547	Fondation Albaraka (100547)	2012	2958231	10356	0.0742449	11.3327	79673011	3910959	Lower Middle Income	2	100400000	2.78	16.67	27.03	57.23	2012	NGO	124	120	139	0	100400000	913.814	0.0065514	6.81872	0.00653	6.81872	23.2475	0.00653002	2.13e-05	18.1934	18.1934	165.501	15.1793	15.1793	115.206	0.0445264	124.056	103.503	0.118804	0.0991211	276.164	27.2749	0.0261201	72.7738	60.7172
20	Morocco	Morocco	100495	Attadamoune (100495)	2014	98927	8439.2	0	3.80517	5836031	3013969	Lower Middle Income	12	10140355	0.95	42.86	14.29	71	2014	NGO	154	154	81	0	10140355	2217.82	0	7.70473	0	7.70473	29.6815	0	0	15.5796	15.5796	121.361	14.9188	14.9188	111.285	0	120.036	114.945	0	0	232.428	46.2284	0	93.4774	89.5126
20	Morocco	Morocco	100500	ATTAWFIQ MICRO-FINANCE (100500)	2016	8500471	11633.1	0.0614564	5.36697		41525942	Lower Middle Income	12	275600000	2.99	0	52.8	55.67	2016	NGO	147	147	151	0	275600000	2167.54	0.0114509	7.68181	0.0113858	7.68181	29.5051	0.0113858	6.48e-05		19.1322	183.02	17.5418	17.5418	153.858	0.0874635	146.97	134.753	0.217835	0.199728	335.613	61.4545	0.0910863	153.057	140.335
20	Morocco	Morocco	100406	INMAA (100406)	2015	105069	7195.88	0.0856071	8.9629	3575556	107125	Lower Middle Income	12	4557414	1.78	22.22	0	43.69	2015	NGO	130	130	95	0	4557414	802.851	0.0095513	6.68941	0.0095059	6.68941	22.3741	0.00950595	4.52e-05	15.0896	15.0896	113.849	11.5818	11.5818	67.0686	0.0635892	100.941	77.4752	0.143441	0.110096	174.764	46.8259	0.0665416	105.627	81.0723
20	Morocco	Morocco	100495	Attadamoune (100495)	2013	102262	8022.49	0.0543285	2.83031	5937010	2601225	Lower Middle Income	12	10037500	1.07	42.86	14.29	74	2013	NGO	142	142	84	0	10037500	2834.49	0.0191952	7.94997	0.0190133	7.94997	31.601	0.0190133	0.0001808	15.5967	15.5967	121.629	14.7715	14.7715	109.099	0.151155	123.993	117.433	0.296546	0.280855	230.387	39.7498	0.0950667	77.9836	73.8575
20	Morocco	Morocco	100747	Al Amana (100747)	2009	1833495	7178.58	0.0573748	4.82707	336600000	4831010	Lower Middle Income	12	390900000	0.53			40.9	2009	NGO	54	53	191	0	390900000	1487.15	0.0118861	7.30529	0.011816	7.30529	26.6836	0.011816	6.98e-05	19.6345	19.6345	192.757	15.3906	15.3906	118.435	0.0863191	143.436	112.433	0.232001	0.181855	302.186	7.30529	0.011816	19.6345	15.3906
20	Morocco	Morocco	100547	Fondation Albaraka (100547)	2014	7146753	12704.6	0.0716244	8.77088	112400000	8206925	Lower Middle Income	2	133900000	5.48	14.29	28.68	52.24	2014	NGO	192	184	117	0	133900000	1448.5	0.0081662	7.27897	0.008133	7.27897	26.4917	0.008133	3.31e-05	18.5372	18.5372	171.815	15.9205	15.9205	126.731	0.0591999	134.932	115.885	0.150763	0.129481	295.122	43.6739	0.048798	111.223	95.5229
20	Morocco	Morocco	100463	Al Karama (100463)	2010	141234	6546.04	0.0796471	5.45254	4967334	284802	Lower Middle Income	12	5909187	2.47	30.77	0	62	2010	NGO	80	80	128	0	5909187	1200.55	0.0146073	7.09137	0.0145017	7.09137	25.1437	0.0145017	0.0001051	15.4184	15.4184	118.863	12.5595	12.5596	78.8712	0.102837	109.338	89.0644	0.223592	0.182135	193.648	14.1827	0.0290033	30.8368	25.1191
20	Morocco	Morocco	100406	INMAA (100406)	2013	59429	8411.4	0.0684451	7.36578	2929857	527349	Lower Middle Income	12	3649178	-0.53	12.5	16.67	46.7	2013	NGO	148	148	101	0	3649178	1141.96	0.0092923	7.04137	0.0092494	7.04137	24.7905	0.00924941	4.28e-05	14.8905	14.8905	110.863	13.1756	13.1756	86.7985	0.0651286	104.849	92.7745	0.137728	0.121867	196.191	35.2069	0.0462471	74.4523	65.8781
20	Morocco	Morocco	100495	Attadamoune (100495)	2018	566241	8301.84	0.110515	14.0881	7736402	335879	Lower Middle Income	12	8420607	6.59	42.86	14.29	64.88	2018	NGO	228	228	51	0	8420607	589.279	0.0078445	6.3806	0.0078139	6.3806	20.356	0.00781393	3.05e-05	15.8614	15.8614	125.793	12.7245	12.7245	80.9566	0.0498575	101.206	81.19	0.12394	0.0994285	201.829	63.806	0.0781393	158.614	127.245
20	Morocco	Morocco	100463	Al Karama (100463)	2011	-264396	7693.78	0.0898008	7.42139	4606628	365024	Lower Middle Income	12	5370129	0.53	29.41	57.89	63	2011	NGO	95	95	156	0	5370129	1036.7	0.0121003	6.94477	0.0120276	6.94476	24.1149	0.0120276	7.23e-05	15.343	15.343	117.704	12.8077	12.8077	82.0189	0.0835291	106.554	88.9466	0.18454	0.154047	196.509	20.8343	0.0360829	46.029	38.4232
20	Morocco	Morocco	100547	Fondation Albaraka (100547)	2017	2732066	9327.89	0.0576903	2.58877	112400000	11384239	Lower Middle Income	2	143000000		14.29	16.28	51.81	2017	NGO			88	0	143000000	3603.22	0.0222849	8.18986	0.0220402	8.18986	33.5369	0.0220402	0.0002429	18.5373	18.5373	171.816	16.2477	16.2477	131.994	0.180506	151.818	133.067	0.408565	0.358103	301.189	73.7087	0.198362	166.836	146.23
20	Morocco	Morocco	100463	Al Karama (100463)	2015	174815	5667.54	0.0731075	3.25516	5770575	431468	Lower Middle Income	12	7577470	2.75	30.77	25	61.92	2015	NGO	98	98	106	0	7577470	1741.1	0.022459	7.46284	0.0222105	7.46284	27.847	0.0222105	0.0002467	15.5683	15.5683	121.186	12.9749	12.975	84.1747	0.165753	116.184	96.83	0.345779	0.28818	201.998	52.2399	0.155473	108.978	90.8247
20	Morocco	Morocco	100747	Al Amana (100747)	2014	9557816	10030.3	0.0721341	3.62958	213100000	24663893	Lower Middle Income	12	254500000	3.64	30	33.33	41.72	2014	NGO	105	105	145	0	254500000	2763.49	0.019874	7.92461	0.0196791	7.92461	31.3997	0.0196791	0.0001936	19.1774	19.1773	183.885	17.0208	17.0209	144.855	0.155949	151.973	134.884	0.377392	0.334954	326.415	47.5477	0.118074	115.064	102.125
20	Morocco	Morocco	100495	Attadamoune (100495)	2010	82067	7919.49	0.0580803	8.89031	6227218	466906	Lower Middle Income	12	8907434	0.78	50	14.29	70.94	2010	NGO	95	95	109	0	8907434	890.8	0.006533	6.79324	0.0065117	6.79324	23.0741	0.00651174	2.12e-05	15.6444	15.6444	122.374	13.0539	13.0539	85.202	0.0442358	106.276	88.6782	0.101873	0.0850035	204.221	13.5865	0.0130235	31.2889	26.1078
20	Morocco	Morocco	100547	Fondation Albaraka (100547)	2010	5958982	8507.09	0.0620258	8.68939	79504970	5399552	Lower Middle Income	2	92860386	6.52	20		54.33	2010	NGO	102	98	161	0	92860386	979.021	0.0071381	6.88757	0.0071128	6.88757	23.7193	0.00711276	2.53e-05	18.1913	18.1913	165.462	15.5018	15.5018	120.153	0.0489896	125.294	106.77	0.12939	0.110261	281.999	13.7752	0.0142255	36.3827	31.0037
20	Morocco	Morocco	100547	Fondation Albaraka (100547)	2015	7262538	10545.6	0.0723505	7.88762	112400000	9778658	Lower Middle Income		141400000	5.19	16.67	26.67	52.34	2015	NGO	172	169	101	0	141400000	1336.98	0.0091727	7.19892	0.0091309	7.19892	25.9122	0.00913086	4.17e-05	18.538	18.538	171.829	16.0957	16.0957	129.536	0.0657323	133.454	115.872	0.169268	0.146968	298.382	50.3924	0.063916	129.766	112.67
20	Morocco	Morocco	100747	Al Amana (100747)	2011	3859867	10029.5	0.0637287	6.16289	220300000	6409506	Lower Middle Income	12	291800000	0.24	37.5		40.88	2011	NGO	100	100	140	0	291800000	1627.4	0.0103407	7.39535	0.0102876	7.39535	27.3456	0.0102876	5.29e-05	19.2106	19.2106	184.524	15.6733	15.6733	122.826	0.0760806	142.069	115.909	0.197631	0.161241	301.093	22.1861	0.0308629	57.6318	47.0199
20	Morocco	Morocco	100495	Attadamoune (100495)	2017	-572136	7771.73	0.0838156	9.25938	7798404	509198	Lower Middle Income	12	8846224		42.86	16.67	65.6	2017	NGO			56	0	8846224	839.336	0.009052	6.7338	0.0090112	6.7338	22.672	0.00901124	4.06e-05	15.8694	15.8694	125.919	13.1406	13.1406	86.3376	0.0606799	106.862	88.4862	0.143003	0.118413	208.534	60.6042	0.0811012	142.825	118.265
20	Morocco	Morocco	100500	ATTAWFIQ MICRO-FINANCE (100500)	2015	9219786	11815.7	0.0570947	5.20703	208800000	46431925	Lower Middle Income	12	264500000	3.31	0	53.62	56.78	2015	NGO	134	134	154	0	264500000	2269.19	0.0109649	7.72762	0.0109053	7.72762	29.858	0.0109053	5.95e-05	19.1567	19.1567	183.49	17.6535	17.6535	155.823	0.0842716	148.036	136.419	0.208909	0.192516	338.183	54.0933	0.0763368	134.097	123.575
20	Morocco	Morocco	100406	INMAA (100406)	2017	-64847	7209.78	0.0669088	9.83266	4248318	101210	Lower Middle Income	12	4920888	-1.5	22.22	0	40.32	2017	NGO	150	150	76	0	4920888	733.248	0.0068048	6.59885	0.0067817	6.59885	21.7724	0.0067817	2.3e-05	15.262	15.262	116.465	11.525	11.525	66.4124	0.0447514	100.712	76.0515	0.103503	0.0781589	175.894	59.3896	0.0610353	137.358	103.725
20	Morocco	Morocco	100406	INMAA (100406)	2012	36861	7577.22	0.0657707	4.95909	2050471	55847	Lower Middle Income	12	2889623	1.27	14.29	0	48	2012	NGO	125	125	85	0	2889623	1527.95	0.0132627	7.33233	0.0131755	7.33233	26.8816	0.0131755	8.68e-05	14.5336	14.5336	105.612	10.9304	10.9304	59.7367	0.096607	106.565	80.1453	0.191487	0.144013	158.858	29.3293	0.0527019	58.1343	43.7216
20	Morocco	Morocco	100495	Attadamoune (100495)	2009	9913	7054.73		7.00664	6034474	415843	Lower Middle Income	12	9958809	-0.11				2009	NGO	86	86	115	0	9958809	1006.86		6.91559		6.91559	23.9127	0.00795148	3.16e-05	15.613	15.613	121.883	12.9381	12.9381	83.6968	0.0549891	107.973	89.4743	0.124146	0.102877	202.002	6.91559	0.0079515	15.613	12.9381
20	Morocco	Morocco	100500	ATTAWFIQ MICRO-FINANCE (100500)	2014	9424390	13774.2	0.060229	5.31019	214000000	46798466	Lower Middle Income	12	270200000	4.41	0	55.56	56.57	2014	NGO	161	161	153	0	270200000	2593.92	0.0113422	7.86131	0.0112783	7.86131	30.9001	0.0112783	6.36e-05	19.1813	19.1813	183.961	17.6614	17.6614	155.962	0.0886624	150.79	138.841	0.216333	0.199191	338.768	47.1679	0.06767	115.088	105.968
20	Morocco	Morocco	100463	Al Karama (100463)	2013	-43705	6652.65	0.11742	2.27308	3497788	570391	Lower Middle Income	12	4941629		100	53.57	64.78	2013	NGO	108	108	109	0	4941629	2926.72	0.0516568	7.98198	0.0503669	7.98198	31.856	0.0503669	0.0012684	15.0676	15.0676	113.517	13.2541	13.2541	87.8353	0.402027	120.27	105.794	0.75891	0.667566	199.708	39.9099	0.251834	75.3382	66.2704
20	Morocco	Morocco	100406	INMAA (100406)	2011	-280993	8568.26	0.0945698	25.0368	2278621	72405	Lower Middle Income	12	2662903	-9.86		61.54	50.62	2011	NGO	157	157	87	0	2662903	342.226	0.0037772	5.83839	0.0037701	5.83839	17.0434	0.00377011	7.11e-06	14.6391	14.6391	107.151	11.19	11.19	62.6086	0.0220114	85.4687	65.3318	0.0551909	0.0421877	163.812	17.5152	0.0113103	43.9172	33.5701
20	Morocco	Morocco	100500	ATTAWFIQ MICRO-FINANCE (100500)	2011	5024182	12307.6	0.0650871	11.0267	172300000	15913136	Lower Middle Income	12	206000000	2.18				2011	NGO	152	150	136	0	206000000	1116.16	0.0059027	7.01854	0.0058853	7.01854	24.63	0.00588531	1.73e-05	18.9647	18.9647	179.831	16.5827	16.5827	137.492	0.0413063	133.105	116.386	0.111613	0.0975941	314.486	21.0556	0.0176559	56.8942	49.748
20	Morocco	Morocco	100747	Al Amana (100747)	2017	10684704	9914.95	0.0480327	5.2955	258600000	7820032	Lower Middle Income	12	286600000	3.77	26.32		42.6	2017	NGO	109	108	139	0	286600000	1872.34	0.0090705	7.53548	0.0090296	7.53548	28.3917	0.00902959	4.08e-05	19.3706	19.3706	187.61	15.8722	15.8722	125.963	0.0680423	145.967	119.605	0.174909	0.143319	307.454	67.8193	0.0812664	174.335	142.85
20	Morocco	Morocco	100747	Al Amana (100747)	2015	8770659	8960.16	0.0612096	4.3342	214800000	12799530	Lower Middle Income	12	240500000	3.61	30	41.67	42.44	2015	NGO	95	94	143	0	240500000	2067.32	0.0141225	7.63449	0.0140237	7.63449	29.1427	0.0140237	9.83e-05	19.1851	19.1851	184.034	16.3649	16.3649	133.905	0.107064	146.468	124.938	0.269045	0.229496	313.962	53.4414	0.0981658	134.296	114.554
20	Morocco	Morocco	100547	Fondation Albaraka (100547)	2009	-4271375	7892.55	0.0623673	11.1849	54162231	5853866	Lower Middle Income	2	90006971	-4.69			56.59	2009	NGO	86	85	124	0	90006971	705.643	0.005576	6.56053	0.0055605	6.56053	21.5203	0.00556053	1.55e-05	17.8075	17.8075	158.553	15.5826	15.5826	121.409	0.03648	116.826	102.23	0.0990191	0.0866476	277.487	6.56053	0.0055605	17.8075	15.5826
20	Morocco	Morocco	100495	Attadamoune (100495)	2015	-65404	7116.79	0.0654064	4.60281	5781699	1544793	Lower Middle Income	12	8569565	-0.76	42.86	14.29	63.19	2015	NGO	150	150	70	0	8569565	1546.18	0.0142101	7.34419	0.0141101	7.34419	26.9686	0.0141101	9.95e-05	15.5702	15.5702	121.216	14.2504	14.2504	101.537	0.103627	114.351	104.658	0.219697	0.201074	221.882	51.4093	0.0987705	108.992	99.7528
20	Morocco	Morocco	100500	ATTAWFIQ MICRO-FINANCE (100500)	2010	9264861	11472.3	0.0403936	6.54218	149000000	3562311	Lower Middle Income	12	168900000	5.85	0	9.09	58.27	2010	NGO	89	88	259	0	168900000	1753.59	0.0061743	7.46999	0.0061554	7.46999	27.9004	0.00615536	1.89e-05	18.8191	18.8191	177.08	15.0859	15.0859	113.793	0.0459805	140.579	112.692	0.115838	0.0928592	283.904	14.94	0.0123107	37.6383	30.1718
20	Morocco	Morocco	100463	Al Karama (100463)	2017	184919	5592.82	0.062936	3.06991	9003822	603542	Lower Middle Income	12	12808368	1.65	42.86	36.67	60.15	2017	NGO	104	104	88	0	12808368	1821.82	0.0205009	7.50814	0.0202936	7.50814	28.1861	0.0202936	0.0002059	16.0132	16.0132	128.211	13.3106	13.3106	88.5857	0.152367	120.229	99.9376	0.324965	0.270119	213.144	67.5732	0.182642	144.118	119.795
20	Morocco	Morocco	100747	Al Amana (100747)	2012	7007647	9629.74	0.0619136	4.18189	206200000	6470671	Lower Middle Income	12	257700000	2.76			40.84	2012	NGO	102	102	145	0	257700000	2302.72	0.0148052	7.74228	0.0146966	7.74228	29.9715	0.0146966	0.000108	19.1443	19.1443	183.252	15.6828	15.6828	122.975	0.113785	148.221	121.421	0.281357	0.230484	300.236	30.9691	0.0587865	76.5772	62.7312
20	Morocco	Morocco	100547	Fondation Albaraka (100547)	2013	4823108	10373.5	0.0686693	6.00932	103100000	3598703	Lower Middle Income	2	114600000	4.69	16.67	26	54.49	2013	NGO	146	141	112	0	114600000	1726.24	0.0114271	7.45428	0.0113623	7.45428	27.7831	0.0113623	6.46e-05	18.4507	18.4507	170.215	15.0961	15.0961	113.946	0.0846979	137.537	112.53	0.209643	0.171527	278.534	37.2714	0.0568116	92.2537	75.4804
20	Morocco	Morocco	100495	Attadamoune (100495)	2012	124855	7563.02	0.0542342	4.43924	5046217	2590426	Lower Middle Income	12	8719031	0.34	50	0	73	2012	NGO	132	132	78	0	8719031	1703.67	0.012217	7.44113	0.012143	7.44113	27.6852	0.012143	7.37e-05	15.4342	15.4342	119.106	14.7673	14.7673	109.037	0.0903575	114.847	109.886	0.187417	0.179319	227.921	29.7645	0.0485719	61.7366	59.0693
20	Morocco	Morocco	100500	ATTAWFIQ MICRO-FINANCE (100500)	2009	5158290	10036.6	0.0558074	4.92678	123400000	6115103	Lower Middle Income	12	145300000	3.39			51.35	2009	NGO	91	89	178	0	145300000	2037.16	0.0113274	7.6198	0.0112637	7.6198	29.0307	0.0112637	6.34e-05	18.631	18.631	173.557	15.6263	15.6263	122.09	0.0858272	141.965	119.069	0.209854	0.17601	291.133	7.6198	0.0112637	18.631	15.6263
20	Morocco	Morocco	100463	Al Karama (100463)	2016	267378	5388.77	0.0710421	2.9329	7275729	420960	Lower Middle Income	12	9712697	0.01	42.86	38.46	61.62	2016	NGO	97	97	96	0	9712697	1837.35	0.0242225	7.51662	0.0239338	7.51662	28.2498	0.0239338	0.0002864	15.8001	15.8001	124.821	12.9503	12.9503	83.8551	0.179901	118.763	97.3425	0.378155	0.309949	204.615	60.133	0.19147	126.4	103.602
20	Morocco	Morocco	100747	Al Amana (100747)	2010	1417647	8256.93	0.0734431	5.6508	275300000	1818265	Lower Middle Income	12	328700000	0.41	31.58	32.24	40.18	2010	NGO	72	72	161	0	328700000	1461.2	0.012997	7.2877	0.0129132	7.2877	26.5553	0.0129132	8.34e-05	19.4334	19.4334	188.828	14.4134	14.4134	103.873	0.0941076	141.624	105.04	0.250947	0.186123	280.101	14.5754	0.0258264	38.8667	28.8268
20	Morocco	Morocco	100463	Al Karama (100463)	2014	58122	6629.8	0.0638009	2.70515	4317329	458863	Lower Middle Income	12	5650591	0.72	30.77	26.32	64.78	2014	NGO	99	99	112	0	5650591	2450.81	0.023585	7.80458	0.0233112	7.80458	30.4557	0.0233112	0.0002717	15.2782	15.2781	116.711	13.0365	13.0365	84.9753	0.181934	119.24	101.745	0.356151	0.303896	199.174	46.8275	0.139867	91.6689	78.2191
20	Morocco	Morocco	100463	Al Karama (100463)	2018	258528	6516.7	0.104982	4.08508	10975036	643905	Lower Middle Income	12	13035952	1.98	42.86	40	57.77	2018	NGO	123	123	94	0	13035952	1595.25	0.0256988	7.37541	0.0253742	7.37541	27.1983	0.0253742	0.0003219	16.2111	16.2111	131.4	13.3753	13.3753	89.4494	0.187145	119.564	98.6484	0.411344	0.339387	216.829	73.7541	0.253742	162.111	133.753
20	Morocco	Morocco	100406	INMAA (100406)	2009	-515477	7512.17	0.101579	15.6386	2950361	103960	Lower Middle Income	12	3311191	-15.25			50.01	2009	NGO	162	162	73	0	3311191	480.36	0.0064954	6.17662	0.0064744	6.17662	19.0753	0.00647438	2.1e-05	14.8974	14.8974	110.967	11.5518	11.5518	66.7217	0.0399898	92.0157	71.3508	0.0964517	0.0747906	172.092	6.17662	0.0064744	14.8974	11.5518
20	Morocco	Morocco	100495	Attadamoune (100495)	2011	-118564	7943.1	0.0609887	11.9941	5371212	451166	Lower Middle Income	12	7993706	-1.29	44.44	25	70.64	2011	NGO	121	121	83	0	7993706	662.25	0.0050849	6.49715	0.005072	6.49715	21.1065	0.005072	1.29e-05	15.4966	15.4966	120.072	13.0196	13.0196	84.7549	0.0329536	100.683	84.5903	0.0785986	0.0660354	201.759	19.4915	0.015216	46.4897	39.0588
20	Morocco	Morocco	100747	Al Amana (100747)	2016	10034767	9312.19	0.0529002	5.11245	231700000	8480443	Lower Middle Income	12	257600000	3.81	25	21.05	42.67	2016	NGO	99	99	140	0	257600000	1821.47	0.0103473	7.50795	0.0102941	7.50795	28.1847	0.0102942	5.3e-05	19.2612	19.2612	185.496	15.9533	15.9533	127.254	0.077288	144.612	119.776	0.198277	0.164225	307.279	60.0636	0.0823532	154.089	127.626
20	Morocco	Morocco	100406	INMAA (100406)	2016	-274591	7445.35	0.0584105	10.0497	3452482	92963	Lower Middle Income	12	4512635	-2.56	22.22	0	40.41	2016	NGO	150	150	84	0	4512635	740.851	0.0058121	6.60915	0.0057953	6.60915	21.8404	0.00579532	1.68e-05	15.0546	15.0546	113.321	11.44	11.44	65.4364	0.0383021	99.4981	75.6084	0.0872462	0.0662983	172.224	52.8732	0.0463626	120.437	91.5197
20	Morocco	Morocco	100547	Fondation Albaraka (100547)	2011	3792442	11441.5	0.0687188	10.854	83838457	4508138	Lower Middle Income	2	104700000	4.57	16.67	19.7	56.34	2011	NGO	126	121	153	0	104700000	1054.12	0.0063312	6.96141	0.0063112	6.96141	24.2306	0.00631123	1.99e-05	18.2444	18.2444	166.429	15.3214	15.3214	117.373	0.0439351	127.007	106.659	0.115145	0.0966968	279.53	20.8842	0.0189337	54.7332	45.9642
21	Mozambique	Mozambique	104531	AfricaWorks (104531)	2015	24876	6695.18		4.63084	1359045	176011	Low Income	12	1968974		0			2015	NGO	160	160	89	0	1968974	1445.78		7.2771		7.2771	26.4781	0	0	14.1223	14.1223	99.7196	12.0783	12.0783	72.9428	0	102.769	87.895	0	0	170.573	50.9397	0	98.8561	84.5482
21	Mozambique	Mozambique	104531	AfricaWorks (104531)	2011	366378	8491.43	0	4.80793	1881167	161830	Low Income	12	2399427	19.39	0	50		2011	NGO	190	190	81	35.07	2399427	1766.13	0	7.47711	0	7.47711	27.9536	0	0	14.4474	14.4474	104.364	11.9943	11.9943	71.9317	0	108.025	89.6828	0	0	173.287	22.4313	0	43.3422	35.9829
21	Mozambique	Mozambique	100343	MBC (100343)	2011	-1702717	7474.08	0.0659775				Low Income	12		-17.05	0	0	39.11	2011	Bank	389	373	66	56	9.45459e+06					8.37667	35.0843	0.0296612	0.0004399		15.3298	117.502		12.9863	84.3214	0.248462	128.413	108.782	0.4547	0.385187	199.077	25.13	0.0889835	45.9894	38.9588
21	Mozambique	Mozambique	100503	Hluvuku (100503)	2015	525229	11207.5	0.032032	1.79475	2992867	23087	Low Income	12	3832994	13.19	33.33	37.5	61.63	2015	NGO	148	148	116	0	3832994	6244.57	0.0178476	8.73963	0.0176902	8.73963	38.1906	0.0176902	0.0001565	14.9117	14.9117	111.18	10.0471	10.0471	50.4718	0.154606	130.323	87.8076	0.263791	0.177734	149.819	61.1774	0.123831	104.382	70.3295
21	Mozambique	Mozambique	100351	SOCREMO (100351)	2015	2787092	9780.37	0.110758	6.01866	18536709	1757112	Low Income	12	28933108	5.59	25	26.09	42.11	2015	Bank	484	477	38	95.76	28933108	1625.01	0.0184024	7.39388	0.0182352	7.39388	27.3348	0.0182352	0.0001663	16.7353	16.7353	140.035	14.3792	14.3792	103.38	0.134829	123.739	106.318	0.30517	0.262207	240.639	51.7572	0.127646	117.147	100.654
21	Mozambique	Mozambique	100503	Hluvuku (100503)	2013	447014	10677.6	0	2.24081	3560852	22113	Low Income	12	4176078	11.57	33.33	66.67		2013	NGO	170	170	103	0	4176078	4765.06	0	8.46928	0	8.46928	35.8643	0	0	15.0855	15.0855	113.786	10.004	10.004	50.0397	0	127.763	84.7264	0	0	150.915	42.3464	0	75.4275	50.0198
21	Mozambique	Mozambique	104531	AfricaWorks (104531)	2009	102246	6036.41	0	4.56698	941163	207348	Low Income	12	1507328	7.01	0		67.25	2009	NGO	177	177	61	42	1507328	1321.75	0	7.18747	0	7.18747	25.8299	0	0	13.7549	13.7549	94.5983	12.2422	12.2422	74.9352	0	98.8627	87.9901	0	0	168.389	7.18747	0	13.7549	12.2422
21	Mozambique	Mozambique	104531	AfricaWorks (104531)	2018	75728	6190.09		3.13858	982177	136620	Low Income	12	1412031	3.97	25	36.36	62.43	2018	NGO	112	112	97	2	1412031	1972.26		7.58744		7.58744	28.7846	0	0	13.7975	13.7975	95.1859	11.825	11.825	69.9149	0	104.688	89.7212	0	0	163.155	75.8744	0	137.975	118.25
21	Mozambique	Mozambique	100503	Hluvuku (100503)	2016	292219	7778.41	0.0393151	1.23344	2408773	31123	Low Income	12	3518252	8.4	33.33	33.33	54.77	2016	NGO	101	101	118	0	3518252	6306.25	0.0318742	8.74945	0.0313768	8.74946	38.2765	0.0313768	0.0004923	14.6946	14.6946	107.966	10.3457	10.3457	53.5171	0.27453	128.57	90.5195	0.46107	0.324616	152.027	69.9956	0.251014	117.557	82.7659
21	Mozambique	Mozambique	100343	MBC (100343)	2016	-1654311	6985.8	0.0772682	6.62004	4038752	771987	Low Income	12	6406755	-22.45	0	45	42	2016	Bank	436	436	46	80.12	6406755	1055.25	0.0116719	6.96248	0.0116043	6.96248	24.2381	0.0116043	6.73e-05	15.2114	15.2114	115.694	13.5567	13.5567	91.8924	0.0807945	105.909	94.3884	0.176518	0.157316	206.217	55.6998	0.0928341	121.692	108.454
21	Mozambique	Mozambique	100343	MBC (100343)	2014	-1599948	10434.1	0.052876	3.63697	7389818	1957333	Low Income	12	12826066	-12.42	0	40	44.41	2014	Bank	371	371	43	89.54	12826066	2868.89	0.0145385	7.96203	0.0144338	7.96203	31.697	0.0144338	0.0001042	15.8156	15.8156	125.067	14.4871	14.4871	104.938	0.114922	125.924	115.347	0.22828	0.209104	229.122	47.7722	0.0866029	94.8937	86.9226
21	Mozambique	Mozambique	100503	Hluvuku (100503)	2010	148312	7169.77	0.100808	1.53716	1950588	13189	Low Income	12	2412986	7.17	33.33	0	56.99	2010	NGO	113	113	111	1.4	2412986	4664.31	0.0655807	8.44791	0.0635199	8.44791	35.6836	0.0635199	0.0020174	14.4836	14.4836	104.888	9.48721	9.48721	45.0036	0.53661	122.356	80.1471	0.919999	0.602627	137.409	16.8958	0.12704	28.9673	18.9744
21	Mozambique	Mozambique	100343	MBC (100343)	2010	-1455812	4572.71	0.0294489	1.14253	2963291	318588	Low Income	12	6635884	-25.54	0	0	43.42	2010	Bank	351	351	43	73.81	6635884	4002.27	0.0257752	8.29487	0.0254487	8.29487	34.4024	0.0254486	0.0003238	14.9018	14.9018	111.032	12.6717	12.6717	80.2854	0.211093	123.609	105.11	0.379231	0.322477	188.831	16.5897	0.0508973	29.8036	25.3433
21	Mozambique	Mozambique	104531	AfricaWorks (104531)	2016	-164888	5289.66		4.5609	849578	62366	Low Income	12	1163140	-9.04	33.33	36.36	63.71	2016	NGO	116	116	80	0	1163140	1159.79		7.05685		7.05685	24.8996	0	0	13.6525	13.6525	93.1953	11.0408	11.0408	60.9495	0	96.3437	77.9132	0	0	150.734	56.4548	0	109.22	88.3263
21	Mozambique	Mozambique	100351	SOCREMO (100351)	2013	2341483	11823.8	0.0872428	4.3088	25219198	5071295	Low Income	12	34943377	4.54	25	30	43.2	2013	Bank	650	620	36	86.88	34943377	2744.11	0.0202476	7.91758	0.0200453	7.91758	31.344	0.0200453	0.0002009	17.0431	17.0431	145.234	15.4391	15.4391	119.183	0.15871	134.94	122.24	0.341635	0.309482	263.13	39.5879	0.100227	85.2156	77.1955
21	Mozambique	Mozambique	100343	MBC (100343)	2009	-1151952	5635.96	0.0258165	1.89405	2289185	41362	Low Income	12	5629335	-19.85	0	0	44.41	2009	Bank	362	362	46	62.48	5629335	2975.6	0.0136303	7.99854	0.0135382	7.99854	31.9883	0.0135382	9.16e-05	14.6437	14.6437	107.219	10.6301	10.6301	56.5	0.108286	117.128	85.0256	0.19825	0.143913	155.665	7.99854	0.0135382	14.6437	10.6301
21	Mozambique	Mozambique	104531	AfricaWorks (104531)	2012	-27053	9561.26	0	4.04317	1505484	102831	Low Income	12	2249071	3.49	0	27.27	66.29	2012	NGO	217	217	74		2249071	2364.79	0	7.76887	0	7.76887	30.1776	0	0	14.2246	14.2246	101.17	11.5409	11.5409	66.5956	0	110.509	89.6594	0	0	164.164	31.0755	0	56.8985	46.1634
21	Mozambique	Mozambique	100351	SOCREMO (100351)	2012	1770837		0.133922	5.09058	21979344	5744317	Low Income	12	32346728					2012	Bank	636			94.65	32346728		0.0263079		0.0259678	8.00125	32.01	0.0259678	0.0003372	16.9056	16.9056	142.9	15.5637	15.5637	121.115	0.207774	135.266	124.529	0.439001	0.404155	263.114	32.005	0.103871	67.6225	62.2549
21	Mozambique	Mozambique	100351	SOCREMO (100351)	2014	2987340	11722.3	0.0808746	3.17709	24885708	8083609	Low Income	12	38061244	4.8	25	28	42.46	2014	Bank	622	603	38	94.35	38061244	3689.65	0.0254556	8.21356	0.025137	8.21356	33.7313	0.025137	0.0003159	17.0298	17.0298	145.007	15.9054	15.9053	126.49	0.206464	139.875	130.639	0.428078	0.399813	270.865	49.2814	0.150822	102.179	95.4321
21	Mozambique	Mozambique	100503	Hluvuku (100503)	2014	511835	12291.8	0.132037	2.8697	3582965	22793	Low Income	12	4414973	11.94	33.33	37.5	69.99	2014	NGO	176	176	104	0	4414973	4283.31	0.0460106	8.36271	0.0449835	8.36271	34.9675	0.0449835	0.0010118	15.0917	15.0917	113.88	10.0343	10.0343	50.3431	0.376184	126.208	83.9136	0.678877	0.451375	151.434	50.1763	0.269901	90.5502	60.2055
21	Mozambique	Mozambique	104531	AfricaWorks (104531)	2017	66821	4507.95		3.19082	810085	100959	Low Income	12	1183004	7.7	25	36.36	63.92	2017	NGO	103	103	70	0	1183004	1412.79		7.25403		7.25403	26.3105	0	0	13.6049	13.6049	92.5466	11.5225	11.5225	66.3838	0	98.6903	83.5844	0	0	156.762	65.2862	0	122.444	103.702
21	Mozambique	Mozambique	104531	AfricaWorks (104531)	2010	-65411	6608.11	0	3.28969	1048581	143358	Low Income	12	1546907	-4.28	0	57.14	64.55	2010	NGO	167	167	76	40.63	1546907	2008.73	0	7.60576	0	7.60576	28.9238	0	0	13.8629	13.8629	96.0907	11.8731	11.8731	70.4853	0	105.438	90.304	0	0	164.596	15.2115	0	27.7259	23.7462
21	Mozambique	Mozambique	100503	Hluvuku (100503)	2011	228630	7480.09	0	1.26115	2636619	15984	Low Income	12	3474158	7.7	33.33	20	61.01	2011	NGO	142	144	90	0	3474158	5931.18	0	8.68815	0	8.68815	37.742	0	0	14.785	14.785	109.298	9.67941	9.67941	46.8454	0	128.454	84.0961	0	0	143.11	26.0644	0	44.355	29.0382
21	Mozambique	Mozambique	100343	MBC (100343)	2012	-1416830	10117.1	0.073947	2.14626	6974809	597704	Low Income	12	12273299	-11.55	20	33.33	42	2012	Bank	380	380	55	63.12	12273299	4713.84	0.0344539	8.45847	0.0338737	8.45847	35.7729	0.0338737	0.0005737	15.7578	15.7578	124.154	13.3009	13.3009	88.4563	0.286519	133.287	112.505	0.533775	0.450549	209.592	33.8339	0.135495	63.0313	53.2034
21	Mozambique	Mozambique	100351	SOCREMO (100351)	2009	-2781717	11474.9	0.119847	2.99194	18323253	2616135	Low Income	12	26697958					2009	Bank	619		38	107.66	26697958	3835.25	0.0400567	8.25225	0.0392752	8.25225	34.0498	0.0392752	0.0007713	16.7237	16.7237	139.841	14.7772	14.7772	109.183	0.324109	138.008	121.945	0.656826	0.580378	247.129	8.25225	0.0392752	16.7237	14.7772
21	Mozambique	Mozambique	100503	Hluvuku (100503)	2009	145619	7867.7	0	1.86063	1310512	14392	Low Income	12	1773131	7.64			55	2009	NGO	132	132	103	1.34	1773131	4228.51	0	8.34984	0	8.34984	34.8599	0	0	14.0859	14.0859	99.2067	9.5745	9.5745	45.8355	0	117.615	79.9455	0	0	134.866	8.34984	0	14.0859	9.5745
21	Mozambique	Mozambique	100503	Hluvuku (100503)	2012	323135	10154.5	0	1.75922	2620987	17983	Low Income	12	3332623	9.73	33.33	28.57	67.99	2012	NGO	162	159	94	0	3332623	5772.18	0	8.66098	0	8.66098	37.5063	0	0	14.7791	14.7791	109.21	9.79724	9.79724	47.9929	0	128.001	84.8537	0	0	144.794	34.6439	0	59.1163	39.1889
21	Mozambique	Mozambique	100343	MBC (100343)	2013	-2270568	9976.16	0.0619057	2.67957	6806612	362531	Low Income	12	12177353	-18.23	16.67	25.93		2013	Bank	330	327	67	89.22	12177353	3723.04	0.0231028	8.22256	0.02284	8.22256	33.8053	0.02284	0.0002608	15.7334	15.7334	123.77	12.8009	12.8009	81.9311	0.187803	129.369	105.256	0.359351	0.292372	201.401	41.1128	0.1142	78.667	64.0043
23	Niger	Niger	100313	MECREF (100313)	2010	162124	5467.44	0.00150439	2.71367	2151973	131375	Low Income	22	3930924	4.04	0	0	100	2010	Credit Union/Cooperative	146	146	93	81.38	3930924	2014.78	0.0005544	7.60876	0.0005542	7.60876	28.9466	0.00055422	1.54e-07	14.5819	14.5819	106.316	11.7858	11.7858	69.4528	0.0042169	110.95	89.6755	0.0080816	0.006532	171.86	15.2175	0.0011084	29.1638	23.5716
23	Niger	Niger	102505	ASUSU SA (102505)	2014	225037	6293.4	0.0487709	0.999585	26241006	9511110	Low Income	22	43593239	0.27	44.44	28.57	74.93	2014	NBFI	51	51	382	86	43593239	6296.01	0.0487911	8.74783	0.0476382	8.74783	38.2623	0.0476382	0.0011347	17.0828	17.0828	145.912	16.068	16.068	129.09	0.416731	149.438	140.56	0.813795	0.765449	274.486	52.487	0.285829	102.497	96.4078
23	Niger	Niger	100313	MECREF (100313)	2013	35125	7147.17	0.00760215	5.51326	3427072	408996	Low Income	22	5445882	0.68	100	100		2013	Credit Union/Cooperative	43	43	679	66.35	5445882	1296.36	0.0013789	7.16809	0.0013779	7.16809	25.6907	0.00137794	9.49e-07	15.0472	15.0472	113.209	12.9215	12.9215	83.4821	0.0098772	107.86	92.6222	0.0207341	0.017805	194.432	35.8404	0.0068897	75.2361	64.6073
23	Niger	Niger	105681	Yarda Zinder (105681)	2015	-48974	3588.6	0.0196389	1.96473	437065	186072	Low Income	2	1206949	-10.85	16.67	11.11	49.04	2015	Credit Union/Cooperative	137	137	65	57.83	1206949	1826.51	0.0099957	7.51071	0.0099461	7.51071	28.2054	0.00994606	4.95e-05	12.9878	12.9878	84.342	12.1339	12.1339	73.6157	0.074702	97.5479	91.1341	0.129178	0.120685	157.593	52.575	0.0696224	90.9149	84.9373
23	Niger	Niger	100313	MECREF (100313)	2012	89631	6569.5	0.00615869	6.64884	2930743	215048	Low Income	22	4809541	-3.37	100	100	80.64	2012	Credit Union/Cooperative	291	291	64	69.73	4809541	988.067	0.0009263	6.89676	0.0009259	6.89676	23.7827	0.00092585	4.29e-07	14.8908	14.8908	110.868	12.2786	12.2786	75.3823	0.0063854	102.698	84.6827	0.0137866	0.0113682	182.838	27.5871	0.0037034	59.5631	49.1145
23	Niger	Niger	105681	Yarda Zinder (105681)	2013	-123946	4935.14	0.00046546	3.48465	445335	261427	Low Income	22	1367871	-16.24	14.29	11.11	35.55	2013	Credit Union/Cooperative	129	129	101	63.39	1367871	1416.25	0.0001336	7.25647	0.0001336	7.25647	26.3282	0.00013357	8.92e-09	13.0066	13.0066	84.5856	12.4739	12.4739	77.7993	0.0009692	94.3819	90.5166	0.0017372	0.0016661	162.243	36.2824	0.0006678	65.0329	62.3696
23	Niger	Niger	100313	MECREF (100313)	2011	105514	5183.62	0.00043807	4.38985	2666115	159090	Low Income	22	4087791	1.65	100	100	32.74	2011	Credit Union/Cooperative	198	198	64	70.27	4087791	1180.82	9.98e-05	7.07481	9.98e-05	7.07481	25.0265	9.979e-05	4.98e-09	14.7961	14.7961	109.463	11.9772	11.9772	71.727	0.000706	104.68	84.7366	0.0014765	0.0011952	177.217	21.2244	0.0002994	44.3884	35.9317
23	Niger	Niger	100313	MECREF (100313)	2009	160406	6053.73	0.0005663	4.53413	1985135	128388	Low Income	22	3921934	4.08			99.02	2009	Credit Union/Cooperative	105	105	93	92.75	3921934	1335.15	0.0001249	7.19754	0.0001249	7.19754	25.9023	0.00012489	7.8e-09	14.5012	14.5012	105.142	11.7628	11.7628	69.182	0.0008989	104.373	84.6634	0.001811	0.0014691	170.575	7.19754	0.0001249	14.5012	11.7628
23	Niger	Niger	105681	Yarda Zinder (105681)	2012	56347		0.107582	6.18026	512485	244954	Low Income	22	1298791					2012	Credit Union/Cooperative					1298791		0.0174074		0.0172576	7.16647	25.6791	0.0172576	0.0001489	13.147	13.147	86.4222	12.4088	12.4088	76.9895	0.123676	94.2178	88.9275	0.226886	0.214147	163.139	28.6659	0.0690304	52.5881	49.6353
23	Niger	Niger	100313	MECREF (100313)	2015	63808	5981.09	0.010217	2.17649	2727558	291427	Low Income	22	4315853	1.17	100	88.89	99.97	2015	Credit Union/Cooperative	21	21	604	67.15	4315853	2748.04	0.0046943	7.91901	0.0046833	7.91901	31.3553	0.00468327	1.1e-05	14.8189	14.8189	109.8	12.5825	12.5825	79.1603	0.0370869	117.351	99.6413	0.069401	0.0589275	186.46	55.4331	0.0327829	103.732	88.0778
23	Niger	Niger	105681	Yarda Zinder (105681)	2014	19876	5181.55	0.0006747	3.34353	500688	227843	Low Income	22	1222619	-4.95	14.29	11.11	44.98	2014	Credit Union/Cooperative	100	100	120	31.41	1222619	1549.72	0.0002018	7.34648	0.0002018	7.34648	26.9854	0.00020177	2.04e-08	13.1237	13.1237	86.1163	12.3364	12.3364	76.0936	0.0014823	96.4133	90.6292	0.002648	0.0024891	161.9	44.0789	0.0012106	78.7424	74.0185
23	Niger	Niger	102505	ASUSU SA (102505)	2015	-81734		0.0660321	0.907551	35390613	6033919	Low Income	22	51735042	-0.45				2015	NBFI	36	34		62.94	51735042		0.0727586		0.0702334	8.9374	39.9386	0.0702334	0.0024664	17.382	17.382	151.066	15.6129	15.6129	121.881	0.627704	155.35	139.539	1.2208	1.09655	271.383	62.5618	0.491634	121.674	109.29
23	Niger	Niger	105681	Yarda Zinder (105681)	2016	-171023	3849.43	0.0238614	3.93349	355556	110955	Low Income	22	921725	-13.86	16.67	11.11		2016	Credit Union/Cooperative	194	194	64	42.84	921725	978.632	0.0060662	6.88718	0.0060479	6.88718	23.7166	0.00604789	1.83e-05	12.7814	12.7814	81.6826	11.6169	11.6169	67.4761	0.0416529	88.028	80.0076	0.0773007	0.0702577	148.481	55.0974	0.0483831	102.251	92.9351
23	Niger	Niger	102505	ASUSU SA (102505)	2009	-96232	5740.16	0.0912532	1.19569	8246922		Low Income	22	12927736	0.44			79.89	2009	NBFI	31	31	418	30.71	12927736	4800.73	0.0763187	8.47673	0.0735466	8.47673	35.9275	0.0735466	0.0027046	15.9253	15.9254	126.808		16.1023	129.642	0.623435	134.995	136.495	1.17126	1.18427	256.435	8.47673	0.0735466	15.9253	16.1023
23	Niger	Niger	102505	ASUSU SA (102505)	2011	176828	6193.19	0.0664449	1.73736	9085695		Low Income	22	17402048	0.81	28.57	100	68.8	2011	NBFI	63	63	302	50.12	17402048	3564.72	0.0382448	8.17912	0.0375316	8.17912	33.449	0.0375316	0.0007043	16.0222	16.0222	128.356		16.0886	129.421	0.306976	131.048	131.59	0.601339	0.60383	257.775	24.5374	0.112595	48.0666	48.2657
23	Niger	Niger	102505	ASUSU SA (102505)	2010	-93703	6134.22	0.0483954	1.40859	6012638		Low Income	22	13350464	-0.85	0		75.21	2010	NBFI	41	41	313	30.77	13350464	4354.88	0.0343575	8.37928	0.0337804	8.37928	35.1062	0.0337804	0.0005706	15.6094	15.6094	121.826		16.0954	129.532	0.283056	130.795	134.868	0.527291	0.543711	251.24	16.7586	0.0675608	31.2188	32.1909
23	Niger	Niger	102505	ASUSU SA (102505)	2013	27871		0.0444288	1.39964	17718519	9576675	Low Income	22	35650322					2013	NBFI				93.56	35650322		0.031743		0.0312496	8.55826	36.6219	0.0312496	0.0004883	16.6901	16.6901	139.28	16.0748	16.0748	129.2	0.267442	142.838	137.573	0.521559	0.502332	268.291	42.7913	0.156248	83.4506	80.3742
23	Niger	Niger	100313	MECREF (100313)	2014	119206	7086.36	0.0107355	6.16984	3083758	363425	Low Income	22	5066959	1.43	100	100	99.98	2014	Credit Union/Cooperative	20	20	694	67.38	5066959	1148.55	0.00174	7.04712	0.0017385	7.04712	24.831	0.00173848	1.51e-06	14.9417	14.9417	111.627	12.8033	12.8033	81.9626	0.0122513	105.296	90.2267	0.0259758	0.0222584	191.303	42.2828	0.0104309	89.65	76.82
24	Nigeria	Nigeria	101928	Accion MfB Nigeria (101928)	2015	4224317	6728.55	0.0493605	6.33994	26614699	1216131	Lower Middle Income	89	34127653	9.08	28.57	27.27	69.56	2015	Bank	252	252	55	37.38	34127653	1061.3	0.0077856	6.96819	0.0077555	6.96819	24.2778	0.00775549	3.01e-05	17.097	17.097	146.153	14.0112	14.0112	98.1567	0.0540417	119.135	97.6326	0.132595	0.108664	239.549	48.7773	0.0542884	119.679	98.0783
24	Nigeria	Nigeria	137508	Baobab - NGR (137508)	2014	155250	7761.89	0.125448	7.33943	9092770	865605	Lower Middle Income	89	13105325	1.18	50	29.17		2014	Bank	738	738	36	21.11	13105325	1057.56	0.0170923	6.96467	0.0169479	6.96467	24.2533	0.0169479	0.0001436	16.023	16.023	128.368	13.6712	13.6712	93.4506	0.118036	111.595	95.2152	0.271556	0.231698	219.053	41.788	0.101687	96.138	82.0271
24	Nigeria	Nigeria	101928	Accion MfB Nigeria (101928)	2011	1984523	9307.2	0.0232006	7.1087	9332801	481228	Lower Middle Income	89	14199760	11.58			65.71	2011	Bank	372	372	51	27.15	14199760	1309.27	0.0032637	7.17799	0.0032584	7.17799	25.7617	0.00325838	5.31e-06	16.0491	16.049	128.786	13.0841	13.0841	85.5968	0.0233886	115.2	93.9175	0.0522938	0.0426329	209.987	21.534	0.0097751	48.1471	39.2523
24	Nigeria	Nigeria	115221	Hasal MFB (115221)	2017	475595	4675.17	0.159546	1.71503	12404178	498058	Lower Middle Income	89	16425653	2.67	33.33	50	26.95	2017	Bank	126	126	63	51.74	16425653	2726	0.0930278	7.91096	0.0889517	7.91096	31.2916	0.0889517	0.0039562	16.3335	16.3335	133.392	13.1185	13.1185	86.0472	0.703693	129.214	103.78	1.4529	1.16691	214.271	71.1986	0.800565	147.002	118.066
24	Nigeria	Nigeria	134725	Grooming Centre (134725)	2010	927273	0					Lower Middle Income	89			12.5		99.72	2010	NGO	39	39	178		16406710					0	0	-0.00330667	5.47e-06		16.1523	130.448		12.3082	75.7464	0	0	0	-0.0534103	-0.0406992	198.806	0	-0.0066133	32.3046	24.6165
24	Nigeria	Nigeria	104165	AB MfB (104165)	2013	1077019	10450.7	0.13963	13.2539	39514017	4011916	Lower Middle Income	89	49095655		14.29		60.04	2013	Bank	562	562	40	11.65	49095655	788.505	0.010535	6.67141	0.0104799	6.67141	22.2538	0.0104799	5.49e-05	17.4922	17.4922	152.988	15.2048	15.2048	115.593	0.0699157	116.697	101.437	0.183316	0.159345	265.964	33.357	0.0523995	87.4608	76.0239
24	Nigeria	Nigeria	134725	Grooming Centre (134725)	2018	12452728	5504.29	0.0869104	4.3512	117700000	1595943	Lower Middle Income	89	136700000	10.16	12.5	46.84	99.99	2018	NGO	42	42	206	31.22	136700000	1265.01	0.0199739	7.14362	0.019777	7.14362	25.5157	0.019777	0.0001956	18.5833	18.5833	172.669	14.283	14.283	102.002	0.14128	132.752	102.032	0.367522	0.282475	265.425	71.4362	0.19777	185.833	142.83
24	Nigeria	Nigeria	115221	Hasal MFB (115221)	2015	1842348	3801.94	0.0624289	1.88333	14736169	647730	Lower Middle Income	89	24373247	7.92	33.33			2015	Bank	135	135	119	85.43	24373247	2018.73	0.0331481	7.61072	0.0326106	7.61072	28.9615	0.0326106	0.0005317	16.5058	16.5058	136.221	13.3812	13.3812	89.5287	0.24819	125.621	101.841	0.538264	0.436369	220.868	53.275	0.228274	115.541	93.6686
24	Nigeria	Nigeria	101928	Accion MfB Nigeria (101928)	2010	916446	9733.52	0.0356333	8.13638	6394269	863877	Lower Middle Income	89	12178287	7.13			65.29	2010	Bank	379	379	53	28.37	12178287	1196.3	0.0043795	7.08782	0.0043699	7.08782	25.1186	0.00436994	9.55e-06	15.6709	15.6709	122.789	13.6692	13.6692	93.4233	0.0309734	111.073	96.8847	0.068481	0.0597336	214.209	14.1756	0.0087399	31.3418	27.3384
24	Nigeria	Nigeria	115221	Hasal MFB (115221)	2016	1183179	5617.42	0.138806	2.23517	13581729	490865	Lower Middle Income	89	19232682	5.23	33.33	42.31	37.59	2016	Bank	110	110	80	65.64	19232682	2513.2	0.0621007	7.82971	0.0602488	7.82971	30.6522	0.0602488	0.001815	16.4242	16.4242	134.878	13.1039	13.1039	85.8564	0.47173	128.597	102.6	0.98954	0.789496	215.222	62.6377	0.48199	131.394	104.831
24	Nigeria	Nigeria	159769	Advans - NGA (159769)	2013	-1206082		0.00125768	2.5574	1977486	500175	Lower Middle Income	89	5402148					2013	NBFI				12.81	5402148		0.0004918		0.0004917	7.52528	28.3149	0.00049166	1.21e-07	14.4973	14.4973	105.086	13.1227	13.1227	86.1028	0.0036999	109.097	98.7521	0.0071278	0.0064519	190.244	37.6264	0.0024583	72.4867	65.6136
24	Nigeria	Nigeria	102341	Fortis MFB (102341)	2010	131258		0	1.50144	11335427		Lower Middle Income	89	21812853		0	0		2010	Bank				71.7	21812853		0		0	7.13214	25.4337	0	0	16.2434	16.2434	131.925		13.4654	90.6586	0	115.851	96.0372	0	0	218.725	14.2643	0	32.4869	26.9308
24	Nigeria	Nigeria	100541	LAPO-NGR (100541)	2017	17328460	4240.45	0.0708687	9.35902	142900000	13599538	Lower Middle Income	89	187100000	6.2	44.44			2017	Bank	75	72	116	52.02	187100000	453.087	0.0075722	6.11829	0.0075437	6.11829	18.7167	0.00754371	2.85e-05	18.7774	18.7774	176.295	16.4256	16.4255	134.899	0.0461546	114.886	100.496	0.141651	0.12391	308.429	55.0646	0.0678934	168.997	147.83
24	Nigeria	Nigeria	100541	LAPO-NGR (100541)	2016	26112572	5213.07	0.0746846	8.54406	163900000	11924027	Lower Middle Income	89	206200000	7.23	44.44	28.77		2016	Bank	77	77	140	52.88	206200000	610.14	0.0087411	6.41533	0.0087031	6.41533	20.5782	0.00870313	3.79e-05	18.9147	18.9147	178.883	16.2941	16.2941	132.748	0.0558334	121.344	104.532	0.164617	0.141809	308.197	51.3226	0.0696251	151.318	130.352
24	Nigeria	Nigeria	104165	AB MfB (104165)	2017	227332	6982.55	0.212406	26.7506	25807750	2931519	Lower Middle Income	89	33924222	-1.66	16.67	33.33	62.96	2017	Bank	441	441	38	22.32	33924222	261.024	0.0079402	5.56844	0.0079089	5.56843	15.5037	0.00790888	3.13e-05	17.0662	17.0662	145.627	14.891	14.891	110.871	0.0440401	95.0319	82.9197	0.134974	0.117771	254.133	50.1159	0.0711799	153.596	134.019
24	Nigeria	Nigeria	100541	LAPO-NGR (100541)	2013	16370859	7893.97	0.0581506	10.5777	143900000	10818856	Lower Middle Income	89	172400000	7.17	16.67	30.77	92.82	2013	Bank	69	69	215	59.11	172400000	746.288	0.0054975	6.61645	0.0054824	6.61645	21.8887	0.00548244	1.5e-05	18.7844	18.7844	176.427	16.1968	16.1968	131.168	0.0362743	124.286	107.165	0.102984	0.088798	304.247	33.0823	0.0274122	93.922	80.984
24	Nigeria	Nigeria	115221	Hasal MFB (115221)	2013	1027571	3361.31	0.0460292	1.35785	9296324	661457	Lower Middle Income	89	18780138	5.36	33.33			2013	Bank	421	417	35	118.25	18780138	2475.47	0.0338986	7.81459	0.0333367	7.81459	30.5339	0.0333367	0.0005557	16.0451	16.0451	128.723	13.4022	13.4022	89.8095	0.260513	125.386	104.733	0.534892	0.446785	215.04	39.0729	0.166684	80.2257	67.011
24	Nigeria	Nigeria	159769	Advans - NGA (159769)	2015	131249	6851.81	0.164165	2.92381	9923137	701639	Lower Middle Income	89	14320198	0.57	20	22.22	59.73	2015	NBFI	525	525	36	12.54	14320198	2343.45	0.0561478	7.75981	0.0546281	7.75981	30.1073	0.0546281	0.0014921	16.1104	16.1104	129.772	13.4612	13.4612	90.6016	0.423904	125.013	104.456	0.88008	0.735359	216.865	54.3187	0.382397	112.773	94.2282
24	Nigeria	Nigeria	100541	LAPO-NGR (100541)	2010	3847374	3161.4	0.0255915	5.16265	47715724	3620553	Lower Middle Income	89	65378954	4.81	0	0		2010	Bank	38	38	166	69.25	65378954	612.36	0.004957	6.41895	0.0049448	6.41895	20.6015	0.0049448	1.22e-05	17.6808	17.6808	156.305	15.1021	15.1021	114.037	0.0317404	113.492	96.9399	0.0874279	0.0746771	267.017	12.8379	0.0098896	35.3615	30.2043
24	Nigeria	Nigeria	101928	Accion MfB Nigeria (101928)	2016	2721661	5228.43	0.109912	7.94611	19152265	1282269	Lower Middle Income	89	24780047	6.93	28.57	27.27	65	2016	Bank	209	209	44	31.12	24780047	657.986	0.0138322	6.4907	0.0137374	6.4907	21.0646	0.0137374	9.44e-05	16.7679	16.7679	140.582	14.0641	14.0641	98.9	0.0891656	108.836	91.2862	0.230348	0.193205	235.827	51.9256	0.109899	134.143	112.513
24	Nigeria	Nigeria	104165	AB MfB (104165)	2016	1733774	8530.79	0.176175	18.5679	32796331	5311345	Lower Middle Income	89	52349063	6.83	14.29	20	62.76	2016	Bank	291	292	43	20.05	52349063	459.439	0.0094882	6.13218	0.0094434	6.13218	18.8018	0.00944343	4.46e-05	17.3058	17.3058	149.746	15.4854	15.4854	119.898	0.0579088	106.123	94.959	0.163426	0.146235	267.987	49.0574	0.0755474	138.447	123.883
24	Nigeria	Nigeria	133523	Babura MFB (133523)	2017	239409	2030.22	0.0192861	4.23704	746453	36628	Lower Middle Income	89	1429614	13.1	0	0	6.17	2017	Bank	19	19	292	47.41	1429614	479.161	0.0045518	6.17412	0.0045415	6.17412	19.0599	0.00454145	1.03e-05	13.5231	13.5231	91.437	10.5086	10.5086	55.2153	0.0280395	83.4932	64.8813	0.0614145	0.0477243	142.109	55.5671	0.0408731	121.708	94.5774
24	Nigeria	Nigeria	159769	Advans - NGA (159769)	2017	56566	5144.95	0.194377	6.57322	8868910	1116382	Lower Middle Income	89	11220660	0.27	0	11.11	60.93	2017	NBFI	365	365	4	20.32	11220660	782.714	0.0295711	6.66404	0.0291423	6.66404	22.2047	0.0291423	0.0004246	15.9981	15.9981	127.969	13.9256	13.9256	96.9612	0.194206	106.612	92.8008	0.46622	0.405824	222.783	59.9764	0.262281	143.983	125.33
24	Nigeria	Nigeria	115221	Hasal MFB (115221)	2012	657776	3761.47	0.037683	1.18229	6142863	1756471	Lower Middle Income	89	17443240	3.91	33.33	30	33.69	2012	Bank	845	832	21	174.27	17443240	3181.52	0.0318729	8.06543	0.0313755	8.06543	32.5256	0.0313755	0.0004922	15.6308	15.6308	122.161	14.3788	14.3788	103.375	0.253057	126.069	115.971	0.490424	0.451143	224.752	32.2617	0.125502	62.5232	57.5153
24	Nigeria	Nigeria	104165	AB MfB (104165)	2015	2347713	9896.34	0.170831	21.8518	55680631	4569049	Lower Middle Income	89	65382939	3.13	14.29	20	62.46	2015	Bank	385	385	48	12.5	65382939	452.884	0.0078177	6.11784	0.0077873	6.11784	18.714	0.00778731	3.03e-05	17.8351	17.8351	159.046	15.3348	15.3348	117.578	0.0476415	109.113	93.816	0.138888	0.119417	273.499	42.8249	0.0545112	124.846	107.344
24	Nigeria	Nigeria	134725	Grooming Centre (134725)	2009	901530	0	-0.0847357	3.21036	4525294	135488	Lower Middle Income	89	5431127	21.08	12.5		99.99	2009	NGO	30	30	169	51.63	5431127	0	-0.0263945	0	-0.026749	0	0	-0.026749	0.0003578	15.3252	15.3252	117.431	11.8166	11.8166	69.8166	0	0	0	-0.409934	-0.316084	181.092	0	-0.026749	15.3252	11.8166
24	Nigeria	Nigeria	104165	AB MfB (104165)	2018	1306710	7344.53	0.150526	17.5756	26995652	2345710	Lower Middle Income	89	34522099	0.1	16.67	20	62.85	2018	Bank	359	360	38	32.61	34522099	417.883	0.0085645	6.03759	0.008528	6.03759	18.2263	0.00852802	3.64e-05	17.1112	17.1112	146.396	14.6681	14.6681	107.577	0.0514887	103.31	88.56	0.145925	0.12509	250.989	60.3759	0.0852802	171.112	146.681
24	Nigeria	Nigeria	115221	Hasal MFB (115221)	2009	220372	3585.66	0.0568541	3.45978	2144249	875812	Lower Middle Income	89	15105003				33.03	2009	Bank			4	505.69	15105003	1036.38	0.0164328	6.94446	0.0162993	6.94446	24.1127	0.0162993	0.0001328	14.5783	14.5783	106.263	13.6829	13.6829	93.611	0.11319	101.238	95.0204	0.237616	0.223022	199.474	6.94446	0.0162993	14.5783	13.6829
24	Nigeria	Nigeria	159769	Advans - NGA (159769)	2014	-409276	5387.08	0.0544242	2.58492	5771395	487719	Lower Middle Income	89	10558647	-5.72	0	10	61.31	2014	NBFI	729	729	23	13.34	10558647	2084.04	0.0210545	7.64254	0.0208359	7.64254	29.2042	0.0208359	0.0002171	15.5684	15.5684	121.188	13.0975	13.0975	85.7722	0.159239	118.982	100.098	0.324383	0.272898	203.907	45.8553	0.125016	93.4106	78.585
24	Nigeria	Nigeria	159769	Advans - NGA (159769)	2016	-1243557	5168.47	0.218621	5.25047	7453213	648125	Lower Middle Income	89	10212746	-8.02	0	25	58.01	2016	NBFI	446	446	32	30.3	10212746	984.383	0.0416384	6.89303	0.0407948	6.89303	23.7569	0.0407948	0.0008321	15.8242	15.8242	125.202	13.3818	13.3818	89.5368	0.2812	109.076	92.2414	0.645544	0.54591	211.756	55.1442	0.326358	126.593	107.055
24	Nigeria	Nigeria	137508	Baobab - NGR (137508)	2018	2348987	3963.35	0.0593941	4.7651	20091961	1429340	Lower Middle Income	89	26891467	8.44	33.33	15.15	59.49	2018	Bank	306	299	42	25.95	26891467	831.745	0.0124644	6.72473	0.0123873	6.72473	22.611	0.0123873	7.67e-05	16.8158	16.8158	141.386	14.1727	14.1727	100.433	0.0833015	113.082	95.3077	0.208303	0.175562	238.326	67.2473	0.123873	168.158	141.727
24	Nigeria	Nigeria	137508	Baobab - NGR (137508)	2013	177785	8007.65	0.141153	3.80258	9020484	876297	Lower Middle Income	89	12049425		50	31.58	37.12	2013	Bank			31	22.78	12049425	2105.85	0.0371204	7.65295	0.036448	7.65295	29.2838	0.036448	0.0006642	16.015	16.015	128.24	13.6835	13.6835	93.6185	0.278935	122.562	104.719	0.583715	0.498735	219.141	38.2647	0.18224	80.075	68.4173
24	Nigeria	Nigeria	100541	LAPO-NGR (100541)	2015	24499436	5667.54	0.0533925	8.30553	215900000	14028739	Lower Middle Income	89	263400000	7.26	37.5	28.57	84.68	2015	Bank	80	80	148	57.83	263400000	682.382	0.0064286	6.52705	0.006408	6.52705	21.3012	0.00640798	2.05e-05	19.1904	19.1904	184.136	16.4566	16.4566	135.41	0.0418252	125.257	107.413	0.122972	0.105454	315.809	45.6894	0.0448558	134.333	115.196
24	Nigeria	Nigeria	102341	Fortis MFB (102341)	2011	1177153		0	2.07531	17034163		Lower Middle Income	89	30149614	3.79	0	0		2011	Bank	944			75.81	30149614		0		0	7.25269	26.3007	0	0	16.6507	16.6507	138.623		14.3342	102.734	0	120.763	103.961	0	0	238.674	21.7581	0	49.9522	43.0025
24	Nigeria	Nigeria	101928	Accion MfB Nigeria (101928)	2013	3479763	6633.15	0.0390694	4.6345	18770197	1192341	Lower Middle Income	89	24715617	11.75	28.57		65.36	2013	Bank	398	398	40	33.78	24715617	1431.26	0.0084301	7.26701	0.0083948	7.26701	26.4047	0.00839478	3.52e-05	16.7478	16.7478	140.244	13.9914	13.9914	97.8801	0.0610049	121.706	101.676	0.140594	0.117455	234.325	36.335	0.0419739	83.7389	69.9571
24	Nigeria	Nigeria	133523	Babura MFB (133523)	2012	183093	3919.92	0.0202306	4.09491	752635	91756	Lower Middle Income	89	1222348	14.88	0	0	48.66	2012	Bank	69	52	185	53.08	1222348	957.268	0.0049404	6.86513	0.0049283	6.86513	23.565	0.00492827	1.21e-05	13.5313	13.5313	91.5485	11.4269	11.4269	65.287	0.0338332	92.8944	78.4471	0.0666861	0.0563149	154.621	27.4605	0.0197131	54.1253	45.7076
24	Nigeria	Nigeria	100541	LAPO-NGR (100541)	2012	15931065	6486.15	0.0088362	11.541	106400000	3442523	Lower Middle Income	89	132200000	9.53	16.67	30.77	92.51	2012	Bank	77	77	207	57.85	132200000	562.007	0.0007656	6.33329	0.0007653	6.33329	20.0553	0.00076534	2.93e-07	18.4826	18.4826	170.803	15.0517	15.0517	113.277	0.0048471	117.056	95.3269	0.0141455	0.0115197	278.195	25.3332	0.0030614	73.9304	60.2069
24	Nigeria	Nigeria	159769	Advans - NGA (159769)	2018	282252	5524.47	0.134682	3.6961	10366374	694139	Lower Middle Income	89	16643189	1.93	0	11.11	54.85	2018	NBFI	412	412	25	33.86	16643189	1494.67	0.036439	7.31033	0.0357908	7.31033	26.7205	0.0357908	0.0006405	16.1541	16.1541	130.477	13.4504	13.4504	90.457	0.261643	118.092	98.3271	0.578167	0.481401	217.279	73.1033	0.357908	161.541	134.504
24	Nigeria	Nigeria	101928	Accion MfB Nigeria (101928)	2014	5517687	6887.67	0.0659573	6.3898	21663575	1729647	Lower Middle Income	89	27717909	12.43	28.57	26.09	69	2014	Bank	320	320	51	33.7	27717909	1077.92	0.0103223	6.98371	0.0102694	6.98371	24.3861	0.0102694	5.27e-05	16.8911	16.8911	142.655	14.3634	14.3634	103.154	0.0717183	117.963	100.31	0.173461	0.147503	242.615	41.9023	0.0616162	101.347	86.1806
24	Nigeria	Nigeria	100541	LAPO-NGR (100541)	2011	13453588	8314.39	0.0793331	16.2007	68957084	2174377	Lower Middle Income	89	86547559	5.19	0	68.6	93.43	2011	Bank	63	63	181	61.55	86547559	513.211	0.0048969	6.24263	0.0048849	6.24263	19.4852	0.00488494	1.19e-05	18.049	18.049	162.883	14.5922	14.5923	106.467	0.0304949	112.673	91.0941	0.0881682	0.0712823	263.375	18.7279	0.0146548	54.147	43.7768
24	Nigeria	Nigeria	134725	Grooming Centre (134725)	2017	11344251	5668.43	0.114336	5.6766	90265908	1857303	Lower Middle Income	89	105000000	10.41	12.5	46.08	99.99	2017	NGO	43	43	208	32.6	105000000	998.562	0.0201416	6.90732	0.0199415	6.90732	23.8555	0.0199415	0.0001988	18.3183	18.3183	167.78	14.4346	14.4346	104.179	0.137742	126.53	99.7046	0.365293	0.287848	264.418	62.1659	0.179473	164.864	129.912
24	Nigeria	Nigeria	101928	Accion MfB Nigeria (101928)	2017	4118009	4343.86	0.0740531	5.10787	19333161	854136	Lower Middle Income	89	24295642	9.89	18.18	25	62.12	2017	Bank	191	191	45	31.39	24295642	850.425	0.0144978	6.74691	0.0143937	6.74691	22.7604	0.0143938	0.0001036	16.7773	16.7773	140.739	13.6578	13.6578	93.2684	0.0971133	113.195	92.1483	0.241489	0.196588	229.142	60.7222	0.129544	150.996	122.921
24	Nigeria	Nigeria	134725	Grooming Centre (134725)	2012	5529392	0	0.0716269	5.02695	41454023	695936	Lower Middle Income	89	47518682	11.09	12.5			2012	NGO				39.16	47518682	0	0.0142486	0	0.014148	0	0	0.014148	0.0001001	17.5401	17.5401	153.827	13.453	13.453	90.4918	0	0	0	0.248158	0.190333	235.967	0	0.0565921	70.1604	53.8121
24	Nigeria	Nigeria	133523	Babura MFB (133523)	2016	214308	3000.22	0.0253053	3.71887	817018	3590	Lower Middle Income	89	1530312	10.48	0	0	14.35	2016	Bank	34	34	242	47.98	1530312	806.756	0.0068046	6.69426	0.0067815	6.69426	22.4066	0.00678153	2.3e-05	13.6134	13.6134	92.6626	8.18619	8.18619	33.5068	0.0453973	91.1318	54.8005	0.0923198	0.0555149	111.442	53.5541	0.0542522	108.907	65.4895
24	Nigeria	Nigeria	137508	Baobab - NGR (137508)	2015	110524	6706.66	0.194001	8.28473	8657891	593293	Lower Middle Income	89	16515679	5.74	40	22.22	37.39	2015	Bank	550	548	37	20.94	16515679	809.521	0.0234167	6.69768	0.0231468	6.69768	22.4294	0.0231468	0.0002679	15.974	15.974	127.584	13.2934	13.2934	88.3578	0.15503	106.989	89.0352	0.369746	0.3077	212.349	46.8837	0.162027	111.818	93.0541
24	Nigeria	Nigeria	101928	Accion MfB Nigeria (101928)	2009	303450	6086.89	0.0350293	5.55456	4883989	610319	Lower Middle Income	89	11039199	4.33			64.66	2009	Bank	416	416	31	25.31	11039199	1095.84	0.0063064	7.00019	0.0062866	7.00019	24.5013	0.0062866	1.98e-05	15.4015	15.4015	118.603	13.3217	13.3217	88.7344	0.0440074	107.813	93.2546	0.0968229	0.0837485	205.174	7.00019	0.0062866	15.4015	13.3217
24	Nigeria	Nigeria	134725	Grooming Centre (134725)	2014	12633757	6760.48	0.125847	6.44328	82831457	880129	Lower Middle Income	89	99110256	15.16	12.5	54.31	99.98	2014	NGO	53	53	239	32.69	99110256	1049.23	0.0195315	6.95676	0.0193432	6.95676	24.1983	0.0193432	0.0001871	18.2323	18.2323	166.209	13.6878	13.6878	93.6783	0.134566	126.838	95.223	0.352671	0.264766	249.561	41.7406	0.116059	109.394	82.1269
24	Nigeria	Nigeria	134725	Grooming Centre (134725)	2013	8714607	5574.62	0.0886714	5.78829	55448971	945894	Lower Middle Income	89	67611338	12.39	12.5			2013	NGO			233	35.57	67611338	963.085	0.0153191	6.87118	0.0152029	6.87118	23.6065	0.0152029	0.0001156	17.831	17.831	158.972	13.7599	13.7599	94.6672	0.104462	122.52	94.5466	0.271083	0.209191	245.352	34.3559	0.0760147	89.1549	68.7994
24	Nigeria	Nigeria	115221	Hasal MFB (115221)	2011	625623	4372.17	0.0184953	8.48498	4198403	825635	Lower Middle Income	89	15285851	3.89	40	33.33	13.19	2011	Bank	2919	2919	5	254.34	15285851	515.284	0.0021798	6.24666	0.0021774	6.24666	19.5104	0.0021774	2.37e-06	15.2502	15.2502	116.284	13.6239	13.6239	92.8054	0.0136015	95.2629	85.1039	0.0332058	0.0296647	207.768	18.74	0.0065322	45.7506	40.8717
24	Nigeria	Nigeria	100541	LAPO-NGR (100541)	2009	4014421	4302.87	0.0812175	5.3516	26219517	4925883	Lower Middle Income	89	51113226	8.84			98	2009	Bank	73	73	101	85.24	51113226	804.034	0.0151763	6.69088	0.0150623	6.69088	22.384	0.0150623	0.0001134	17.082	17.082	145.898	15.41	15.41	118.734	0.10078	114.294	103.107	0.257294	0.23211	263.234	6.69088	0.0150623	17.082	15.41
24	Nigeria	Nigeria	102341	Fortis MFB (102341)	2013	3985146		0.110842	4.84375	51324622	9546096	Lower Middle Income	89	79492873	3.72				2013	Bank	239	222		116.98	79492873		0.0228834		0.0226255	7.49377	28.0783	0.0226255	0.000256	17.7537	17.7537	157.597	16.0716	16.0716	129.149	0.169551	133.042	120.437	0.401687	0.36363	285.331	37.4689	0.113128	88.7684	80.3582
24	Nigeria	Nigeria	133523	Babura MFB (133523)	2018	175385	2514.67	0.0150575	5.63042	538395	164669	Lower Middle Income	89	1665728	9.16	0	0	7.11	2018	Bank	19	19	277	72.79	1665728	446.622	0.0026743	6.10395	0.0026707	6.10395	18.6291	0.00267074	3.57e-06	13.1964	13.1964	87.0718	12.0117	12.0117	72.1405	0.016302	80.5498	73.3188	0.035244	0.0320801	158.511	61.0395	0.0267074	131.964	120.117
24	Nigeria	Nigeria	101928	Accion MfB Nigeria (101928)	2018	4302518	3416.72	0.0921113	3.13241	22607189	2513496	Lower Middle Income	89	30287087	10.43	27.27	20	60.09	2018	Bank	180	180	40	31.76	30287087	1090.77	0.0294059	6.99555	0.0289819	6.99555	24.4689	0.0289819	0.00042	16.9338	16.9338	143.376	14.7372	14.7372	108.592	0.202744	118.461	103.095	0.490772	0.427111	249.556	69.9555	0.289819	169.338	147.372
24	Nigeria	Nigeria	100541	LAPO-NGR (100541)	2014	26903503	6664.85	0.0625664	5.38273	176000000	9499514	Lower Middle Income	89	214400000	8.94	37.5	26.67	90.11	2014	Bank	72	72	189	61.22	214400000	1238.19	0.0116235	7.12221	0.0115565	7.12221	25.363	0.0115565	6.68e-05	18.9858	18.9858	180.231	16.0667	16.0668	129.07	0.0823079	135.221	114.431	0.21941	0.185676	305.04	42.7333	0.0693391	113.915	96.4005
24	Nigeria	Nigeria	101928	Accion MfB Nigeria (101928)	2012	2567065	9387.77	0.0232647	4.46031	11205104	1356599	Lower Middle Income	89	16925354	11.42	85.71	32	66.98	2012	Bank	372	372	50	28.7	16925354	2104.73	0.0052159	7.65242	0.0052024	7.65242	29.2798	0.00520238	1.35e-05	16.2319	16.2319	131.737	14.1205	14.1205	99.6941	0.0398108	124.213	108.056	0.0844444	0.0734602	229.202	30.6097	0.0208095	64.9275	56.482
24	Nigeria	Nigeria	115221	Hasal MFB (115221)	2010	170360	4130.08	0.038999	4.01821	3103803	587493	Lower Middle Income	89	16236178					2010	Bank			5	373.39	16236178	1027.84	0.0097056	6.93619	0.0096588	6.93619	24.0554	0.00965876	4.66e-05	14.9481	14.9481	111.723	13.2836	13.2836	88.2273	0.066995	103.683	92.1377	0.14438	0.128303	198.565	13.8724	0.0193175	29.8963	26.5672
24	Nigeria	Nigeria	133523	Babura MFB (133523)	2011	124884	2996.09	0.0270342	5.68431	524507	54944	Lower Middle Income	89	869612		0	0		2011	Bank	66	46	222	48.97	869612	527.081	0.0047559	6.26925	0.0047447	6.26925	19.6517	0.00474466	1.13e-05	13.1702	13.1702	86.7273	10.9141	10.9141	59.5587	0.0297455	82.5674	68.4231	0.0624882	0.0517836	143.741	18.8077	0.014234	39.5106	32.7423
24	Nigeria	Nigeria	102341	Fortis MFB (102341)	2015	4445950	7205.23	0.120775	1.02464	69966884	4428068	Lower Middle Income	89	100200000	3.09				2015	Bank	83	74	205	75.33	100200000	7031.94	0.117871	8.85836	0.111426	8.85836	39.2353	0.111426	0.0062078	18.0635	18.0635	163.146	15.3035	15.3035	117.098	0.987049	160.013	135.564	2.01274	1.7052	276.435	62.0085	0.77998	126.445	107.124
24	Nigeria	Nigeria	134725	Grooming Centre (134725)	2011	3231912	0	0.0864831	4.25191	23662365	362154	Lower Middle Income	89	27382292		12.5		99.86	2011	NGO	31	31	231	44.33	27382292	0	0.0203398	0	0.0201357	0	0	0.0201357	0.0002027	16.9794	16.9794	144.15	12.7998	12.7998	81.9178	0	0	0	0.341892	0.257734	217.333	0	0.0604071	50.9382	38.3995
24	Nigeria	Nigeria	102341	Fortis MFB (102341)	2014	6482385	8882.6	0.121691	4.38429	63920197	12306262	Lower Middle Income	89	90386707	4.81				2014	Bank	106	102	229	100.06	90386707	2026.01	0.027756	7.61432	0.0273778	7.61432	28.9889	0.0273778	0.0003748	17.9732	17.9731	161.517	16.3256	16.3256	133.263	0.208463	136.853	124.308	0.492065	0.44696	293.423	45.6859	0.164267	107.839	97.9537
24	Nigeria	Nigeria	133523	Babura MFB (133523)	2015	275239	3758.44	0.0124742	2.84299	1073624	237445	Lower Middle Income	89	2211728		0	0		2015	Bank			250	69.55	2211728	1322	0.0043877	7.18766	0.0043781	7.18766	25.8312	0.00437812	9.58e-06	13.8865	13.8866	96.4181	12.3777	12.3777	76.6037	0.0314684	99.8118	88.9667	0.060797	0.054191	171.883	50.3136	0.0306468	97.2059	86.6439
24	Nigeria	Nigeria	134725	Grooming Centre (134725)	2015	13132277	7778.19	0.0894106	6.63343	110900000	1366164	Lower Middle Income	89	125800000	12.01	12.5	48.95	99.98	2015	NGO	55	55	225	31.09	125800000	1172.57	0.0134788	7.06781	0.0133888	7.06781	24.977	0.0133888	8.96e-05	18.5241	18.5241	171.572	14.1275	14.1275	99.7934	0.0946293	130.925	99.8506	0.248015	0.18915	261.7	49.4747	0.0937214	129.669	98.8926
24	Nigeria	Nigeria	102341	Fortis MFB (102341)	2016	3236687	5597.57	0.157363	6.66568	55347845	6459106	Lower Middle Income	89	68634622	2.7				2016	Bank	105			49.46	68634622	839.76	0.0236079	6.73431	0.0233335	6.73431	22.6754	0.0233335	0.0002722	17.8291	17.8291	158.939	15.681	15.681	122.947	0.157135	120.067	105.601	0.416017	0.365893	279.579	53.8745	0.186668	142.633	125.448
24	Nigeria	Nigeria	134725	Grooming Centre (134725)	2016	13427060	6356.19	0.0839489	6.14229	100400000	636791	Lower Middle Income	89	114900000	11.72	12.5	48.76	99.98	2016	NGO	48	48	215	30.05	114900000	1034.83	0.0136674	6.94295	0.0135748	6.94295	24.1023	0.0135748	9.21e-05	18.4249	18.4249	169.738	13.3642	13.3642	89.3009	0.0942493	127.923	92.787	0.250114	0.181417	246.234	55.5436	0.108599	147.399	106.914
24	Nigeria	Nigeria	137508	Baobab - NGR (137508)	2017	54720	5008.7	0.125984	6.80817	8965272	930460	Lower Middle Income	89	12000675	0.27	33.33	26.67	50.68	2017	Bank	429	428	39	21.02	12000675	735.689	0.0185049	6.60217	0.0183357	6.60217	21.7943	0.0183357	0.0001681	16.0089	16.0089	128.142	13.7434	13.7434	94.441	0.121056	105.693	90.7365	0.293534	0.251996	220.017	59.4195	0.165022	144.08	123.691
24	Nigeria	Nigeria	104165	AB MfB (104165)	2014	3777062	10488.9	0.142322	20.3727	48129831	4591123	Lower Middle Income	89	59155837	4.91	14.29	20	61.47	2014	Bank	509	510	42	11.55	59155837	514.849	0.0069859	6.24581	0.0069616	6.24581	19.5051	0.00696161	2.42e-05	17.6894	17.6894	156.458	15.3396	15.3396	117.652	0.0434809	110.485	95.8085	0.123147	0.106788	271.349	37.4749	0.0417696	106.136	92.0378
24	Nigeria	Nigeria	133523	Babura MFB (133523)	2013	295153	3610.82	0.0223358	1.91711	871128	145445	Lower Middle Income	89	1569841	18.05	0	0		2013	Bank	55	50	232	52.15	1569841	1883.48	0.0116508	7.54141	0.0115834	7.54141	28.4364	0.0115834	6.71e-05	13.6776	13.6775	93.5376	11.8876	11.8876	70.657	0.0873553	103.148	89.6489	0.158433	0.137699	162.593	37.707	0.0579171	68.3877	59.4378
24	Nigeria	Nigeria	102341	Fortis MFB (102341)	2012	1934296	5552.29	0.11035	3.48813	38096207	4004378	Lower Middle Income	89	49830608	2.48	14.29	40	72	2012	Bank	464		39	103.49	49830608	1591.77	0.0316359	7.37323	0.0311458	7.37323	27.1823	0.0311458	0.000485	17.4556	17.4556	152.349	15.2029	15.2029	115.564	0.229645	128.704	112.094	0.54367	0.473507	265.376	29.4929	0.124583	69.8225	60.8116
24	Nigeria	Nigeria	115221	Hasal MFB (115221)	2014	1726456	3460.65	0.0758817	1.83656	12550420	689177	Lower Middle Income	89	19617139	8.51	33.33			2014	Bank	238	237	70	79.46	19617139	1884.31	0.0413173	7.54185	0.0404866	7.54185	28.4398	0.0404866	0.0008196	16.3453	16.3453	133.584	13.4433	13.4433	90.3605	0.305344	123.273	101.387	0.661764	0.544271	219.734	45.2511	0.242919	98.0716	80.6595
25	Rwanda	Rwanda	101888	Umutanguha Finance Company -UFC- Ltd (101888)	2011	141122	4612.79	0.0126884	5.56217	1436809	13509	Low Income	52	1768751	8.94	60	20	46.02	2011	Credit Union/Cooperative	108	108	92	46.42	1768751	829.315	0.0022812	6.7218	0.0022786	6.72181	22.5913	0.0022786	2.6e-06	14.1779	14.1779	100.507	9.51119	9.51119	45.2313	0.0153163	95.3013	63.9323	0.0323059	0.0216722	134.849	20.1654	0.0068358	42.5338	28.5336
25	Rwanda	Rwanda	101830	Duterimbere (101830)	2010	82857	4162.74	0.00462136	4.64499	3392020	237729	Low Income	52	4260270	2.22	77.78	20	44.09	2010	NBFI	52	52	240	34.76	4260270	896.179	0.0009949	6.79925	0.0009944	6.79925	23.1149	0.00099442	4.94e-07	15.0369	15.0369	113.055	12.3789	12.3789	76.6185	0.0067613	102.24	84.1672	0.014953	0.0123098	186.141	13.5985	0.0019888	30.0739	24.7578
25	Rwanda	Rwanda	134380	AB Bank Rwanda (134380)	2015	-1368591	6794.13	0.0447627	1.93063	4748374	1090693	Low Income	52	10330602	-24.87	60	33.33	42.43	2015	Bank	1035	1035	16	85.14	10330602	3519.12	0.0231855	8.16625	0.0229208	8.16625	33.3438	0.0229208	0.0002627	15.3733	15.3733	118.169	13.9023	13.9023	96.6373	0.187177	125.542	113.53	0.352369	0.318653	213.725	57.1638	0.160446	107.613	97.3163
25	Rwanda	Rwanda	134380	AB Bank Rwanda (134380)	2017	-2573556	8153.18	0.0840925	3.94512	9593741	1219023	Low Income	52	13993641	-23.53	40	66.67	38.79	2017	Bank	1026	1026	25	49.52	13993641	2066.65	0.0213155	7.63417	0.0210915	7.63417	29.1403	0.0210916	0.0002224	16.0766	16.0766	129.229	14.0136	14.0136	98.1899	0.161016	122.732	106.982	0.339081	0.295568	225.291	68.7075	0.189824	144.69	126.122
25	Rwanda	Rwanda	100440	Urwego Bank (100440)	2013	-422826	13155.4	0.0599731	4.98393	14439311	2288717	Low Income	52	21343132	-1.14	12.5	22.22	76.88	2013	Bank	159	159	163	74.68	21343132	2639.57	0.0120333	7.87875	0.0119615	7.87875	31.0373	0.0119615	7.15e-05	16.4855	16.4855	135.885	14.6435	14.6435	107.216	0.0942415	129.885	115.373	0.197191	0.175158	241.405	39.3937	0.0598074	82.4273	73.2175
25	Rwanda	Rwanda	100440	Urwego Bank (100440)	2014	-654065	13316.6	0.0337414	3.86407	13968088	2824794	Low Income	52	25877096	-2.04	12.5	31.43	73.56	2014	Bank	175	175	148	109.07	25877096	3446.27	0.0087321	8.14534	0.0086942	8.14534	33.1733	0.0086942	3.78e-05	16.4523	16.4523	135.339	14.8539	14.8539	110.32	0.0708172	134.009	120.99	0.14304	0.129143	244.381	48.872	0.0521652	98.7137	89.1237
25	Rwanda	Rwanda	100440	Urwego Bank (100440)	2016	-1995799	9634.32	0.0317635	3.89975	16419808	4190792	Low Income	52	27935453	-8.37	37.5	35.9	57.43	2016	Bank	75	75	311	111.87	27935453	2470.49	0.008145	7.81258	0.008112	7.81258	30.5182	0.00811202	3.29e-05	16.614	16.614	138.012	15.2484	15.2484	116.257	0.0633758	129.798	119.129	0.134773	0.123695	253.337	62.5006	0.0648961	132.912	121.987
25	Rwanda	Rwanda	101888	Umutanguha Finance Company -UFC- Ltd (101888)	2009	-8768	4855.72	0.00811594	2.22082	726280	27879	Low Income	52	1014495	-1.03				2009	Credit Union/Cooperative	107	107	103	55.55	1014495	2186.45	0.0036545	7.69049	0.0036478	7.69049	29.5718	0.00364781	6.65e-06	13.4957	13.4957	91.0669	10.2357	10.2357	52.3844	0.0280535	103.788	78.7173	0.0492298	0.0373378	138.137	7.69049	0.0036478	13.4957	10.2357
25	Rwanda	Rwanda	134380	AB Bank Rwanda (134380)	2018	-1823058	6597.79	0.0928986	3.69379	13073725	2092916	Low Income	52	19150968	-7.89	14.29	48.15	37.98	2018	Bank	954	946	21	51.38	19150968	1786.19	0.02515	7.4884	0.0248389	7.4884	28.038	0.0248389	0.0003085	16.3861	16.3861	134.252	14.5541	14.5541	105.91	0.186004	122.706	108.987	0.407013	0.361507	238.485	74.884	0.248389	163.861	145.541
25	Rwanda	Rwanda	100440	Urwego Bank (100440)	2015	-157675	12957.3	0.0329094	3.23658	19253200	2795523	Low Income	52	27935453	-0.12	37.5	35.14	68.69	2015	Bank	193	193	142	89.48	27935453	4003.4	0.010168	8.29515	0.0101166	8.29515	34.4047	0.0101166	5.12e-05	16.7732	16.7732	140.67	14.8435	14.8435	110.165	0.0839188	139.136	123.129	0.169688	0.150166	248.973	58.066	0.0708163	117.412	103.905
25	Rwanda	Rwanda	101888	Umutanguha Finance Company -UFC- Ltd (101888)	2016	42149	6346.12	0.0279427	1.89351	4313579	31070	Low Income	52	5765363	0.24	33.33	25	46.82	2016	Credit Union/Cooperative	185	185	80	59.36	5765363	3351.51	0.0147571	8.11746	0.0146493	8.11746	32.9466	0.0146493	0.0001073	15.2773	15.2773	116.698	10.344	10.344	53.4995	0.118915	124.013	83.9673	0.223801	0.151532	158.029	64.9397	0.117194	122.218	82.7522
25	Rwanda	Rwanda	100440	Urwego Bank (100440)	2017	-2345978		0	5.72147	12533263	2061877	Low Income	52	25314021	-6.35				2017	Bank	65	65		141.9	25314021		0		0	7.58494	28.7656	0	0	16.3439	16.3439	133.561	14.5391	14.5391	105.693	0	123.967	110.278	0	0	237.626	68.2644	0	147.095	130.852
25	Rwanda	Rwanda	100440	Urwego Bank (100440)	2018	-91923	2023.17	0.00675271	1.29145	11897804	2457020	Low Income	52	22274304	-2.36	30			2018	Bank	37	36	110	137.87	22274304	1566.59	0.0052288	7.35729	0.0052152	7.35729	27.0649	0.00521516	1.36e-05	16.2919	16.2919	132.712	14.7145	14.7145	108.258	0.0383694	119.864	108.259	0.0849646	0.0767382	239.726	73.5729	0.0521516	162.919	147.145
25	Rwanda	Rwanda	100440	Urwego Bank (100440)	2012	609976		0.0126674				Low Income	52	24752652	1.65	0	33.33	82.55	2012	Bank	132	132	153	61.79	24752652					7.80936	30.4931	0.0103529	5.36e-05		16.2127	131.426		13.6857	93.6497	0.0808499	126.611	106.877	0.167849	0.141688	221.883	31.2374	0.0414118	64.8508	54.743
25	Rwanda	Rwanda	134380	AB Bank Rwanda (134380)	2016	-2254207	7574.21	0.0889018	2.50443	6514655	1790384	Low Income	52	11637524	-14.91	40	66.67	40.8	2016	Bank	982	982	21	62.55	11637524	3024.32	0.0354978	8.01477	0.0348823	8.01477	32.1183	0.0348823	0.0006084	15.6896	15.6896	123.081	14.3979	14.3979	103.65	0.279574	125.748	115.396	0.547288	0.502233	225.897	64.1182	0.279058	125.516	115.183
25	Rwanda	Rwanda	100440	Urwego Bank (100440)	2009	-399013	8100.88	0.00559107		6254446	1552814	Low Income	52	10804511	-6.57			90.78	2009	Bank	105	105	152	56.95	10804511					7.60119	28.8891	0.00552736	1.53e-05	15.6488	15.6488	122.442	14.2556	14.2556	101.611	0.0420145	118.95	108.359	0.0864965	0.0787957	223.083	7.60119	0.0055274	15.6488	14.2556
25	Rwanda	Rwanda	100440	Urwego Bank (100440)	2011	36804		0.00976029				Low Income	52	18664781	-0.96	0	25	86.85	2011	Bank	120	120	156	62.62	18664781					7.73997	29.9536	0.00874442	3.82e-05		15.9399	127.041		12.728	81.0006	0.0676816	123.375	98.5141	0.139385	0.111299	202.883	23.2199	0.0262333	47.8198	38.1839
25	Rwanda	Rwanda	100440	Urwego Bank (100440)	2010	-1100827	10137.9	0.0338732	4.72997	6370344	129340	Low Income	52	10838458	-10.17			89	2010	Bank	132	131	132	76.99	10838458	2143.33	0.0071614	7.67058	0.0071359	7.67058	29.4189	0.00713589	2.55e-05	15.6672	15.6672	122.73	11.7702	11.7702	69.2689	0.0547364	120.176	90.2843	0.111799	0.0839909	184.406	15.3412	0.0142718	31.3343	23.5404
25	Rwanda	Rwanda	101888	Umutanguha Finance Company -UFC- Ltd (101888)	2017	69480	6404.07	0.0258736	2.43347	5018537	115425	Low Income	52	6801920	0.68	42.86	25	56.8	2017	Credit Union/Cooperative	128	128	128	67.14	6801920	2631.66	0.0106324	7.87575	0.0105763	7.87575	31.0137	0.0105763	5.59e-05	15.4286	15.4286	119.022	11.6564	11.6564	67.9356	0.0832962	121.512	91.8028	0.163178	0.123281	179.842	70.8818	0.0951866	138.858	104.907
25	Rwanda	Rwanda	101888	Umutanguha Finance Company -UFC- Ltd (101888)	2015	79431	6218.16	0.0185344	1.84278	3340343	100276	Low Income	52	4659585	1.08	28.57	23.08	50.11	2015	Credit Union/Cooperative	141	141	86	56.91	4659585	3374.34	0.0100578	8.12425	0.0100076	8.12425	33.0017	0.0100076	5.01e-05	15.0216	15.0216	112.824	11.5157	11.5157	66.3056	0.0813041	122.039	93.5564	0.15033	0.115244	172.984	56.8698	0.0700531	105.151	80.6098
25	Rwanda	Rwanda	101830	Duterimbere (101830)	2011	105799	5294.2	0.00511848				Low Income	52						2011	NBFI	49	49	266	13.19	5.00067e+06					6.92103	23.9503	0.00092244	4.25e-07		15.203	115.566		11.6105	67.4023	0.0063842	105.221	80.3569	0.0140238	0.01071	176.515	20.7631	0.0027673	45.6091	34.8316
25	Rwanda	Rwanda	134380	AB Bank Rwanda (134380)	2014	-1609401	7605.42	0.0281498	2.093	2709119	1026190	Low Income	52	6186806	-20.06	33.33	66.67	43.04	2014	Bank	741	741	15	37.24	6186806	3633.74	0.0134495	8.19829	0.0133598	8.19829	33.606	0.0133598	8.92e-05	14.8121	14.8121	109.7	13.8414	13.8414	95.7917	0.109528	121.434	113.476	0.197888	0.184918	205.02	49.1898	0.080159	88.8728	83.0482
25	Rwanda	Rwanda	101830	Duterimbere (101830)	2009	141968	4400.74	0.00194588	4.44588	2726056	309434	Low Income	52	3361297	5.07			66.3	2009	NBFI	52	52	123	35.79	3361297	989.847	0.0004377	6.89856	0.0004376	6.89856	23.7951	0.00043759	9.57e-08	14.8184	14.8184	109.792	12.6425	12.6425	79.9164	0.0030187	102.225	87.2151	0.0064843	0.0055322	187.341	6.89856	0.0004376	14.8184	12.6425
25	Rwanda	Rwanda	101830	Duterimbere (101830)	2012	80790	5974.91	0.00444525	5.22467	4728462	51132	Low Income	52	5741075		62.5	16.67		2012	NBFI					5741075	1143.6	0.0008508	7.04281	0.0008505	7.04281	24.8006	0.00085046	3.62e-07	15.3691	15.3691	118.105	10.8422	10.8422	58.7765	0.0059896	108.242	76.3594	0.0130708	0.0092208	166.635	28.1712	0.0034018	61.4764	43.3687
25	Rwanda	Rwanda	101888	Umutanguha Finance Company -UFC- Ltd (101888)	2012	57818		0.0155895	1.6117	1904760	24696	Low Income	52	2686784	2.6				2012	Credit Union/Cooperative				45.44	2686784		0.0096727		0.0096262	7.07242	25.0095	0.00962624	4.63e-05	14.4599	14.4599	104.544	10.1144	10.1144	51.1509	0.0680808	102.266	71.5335	0.139194	0.097364	146.253	28.2897	0.0385049	57.8395	40.4577
25	Rwanda	Rwanda	101888	Umutanguha Finance Company -UFC- Ltd (101888)	2010	63309	5371.48	0.0127755	3.08738	947054	71554	Low Income	52	1375327	5.29	60	20	27.1	2010	Credit Union/Cooperative	99	99	109	55.86	1375327	1739.82	0.004138	7.46211	0.0041294	7.46211	27.8416	0.00412943	8.53e-06	13.7611	13.7611	94.6841	11.1782	11.1782	62.4763	0.0308143	102.687	83.4131	0.0568256	0.0461597	153.825	14.9242	0.0082589	27.5222	22.3564
25	Rwanda	Rwanda	101830	Duterimbere (101830)	2013	97696	6449.4	0.00998779	5.0646	4804868	141960	Low Income	52	6237353	1.63				2013	NBFI			34	40.01	6237353	1273.43	0.0019721	7.15025	0.0019701	7.15025	25.5631	0.00197014	1.94e-06	15.3851	15.3851	118.351	11.8633	11.8633	70.369	0.014087	110.008	84.8256	0.0303108	0.0233724	182.519	35.7513	0.0098507	76.9257	59.3165
26	Senegal	Senegal	100702	PAMECAS (100702)	2011	2360587	12333.8	0.0232734	0.848676	64885474	5098819	Lower Middle Income	2	86	1.2	35.31	37.14	56.61	2011	Credit Union/Cooperative	152	155	162	79.45	86	14533	0.0274232	9.58425	0.0270539	9.58425	45.9289	0.0270539	0.000366	17.9881	17.9881	161.786	15.4445	15.4445	119.267	0.259292	172.403	148.024	0.48665	0.417835	277.818	28.7527	0.0811618	53.9644	46.3336
26	Senegal	Senegal	140658	MEC FADEC NJAMBUR (140658)	2017	-60166	7518.62	0	1.69858	1191858	342636	Lower Middle Income	86	1822817	-6.03				2017	Credit Union/Cooperative	90	90	194	52.27	1822817	4426.42	0	8.39557	0	8.39557	35.2428	0	0	13.991	13.991	97.8744	12.7444	12.7444	81.2102	0	117.463	106.997	0	0	178.308	75.5601	0	125.919	114.7
26	Senegal	Senegal	100451	ACEP Senegal (100451)	2010	2649314	14267.6	0.0359728	1.1833	56862721	1024749	Lower Middle Income	86	67088541	4.81	70.24	0		2010	Credit Union/Cooperative	197			17.24	67088541	12057.4	0.0304004	9.39752	0.0299475	9.39752	44.1567	0.0299475	0.0004484	17.8561	17.8561	159.421	13.84	13.84	95.7722	0.281432	167.804	130.061	0.534746	0.414471	247.128	18.795	0.0598949	35.7123	27.6799
26	Senegal	Senegal	100702	PAMECAS (100702)	2018	-180439	11743.9	0.0140722	1.58074	69207974	8368914	Lower Middle Income	2	86	1.54	32.14	23.08	72.55	2018	Credit Union/Cooperative	172	171	199	97.07	86	7429.37	0.0089022	8.91333	0.0088629	8.91333	39.7237	0.00886285	3.93e-05	18.0526	18.0526	162.949	15.94	15.94	127.042	0.0789975	160.909	142.079	0.159998	0.141274	287.76	89.1333	0.0886285	180.526	159.4
26	Senegal	Senegal	100635	U-IMCEC (100635)	2014	-410252	9415.33	0.021655	1.95548	20132363	3264260	Lower Middle Income	86	28717861	-2.09	55.56	20	33.29	2014	Credit Union/Cooperative	148	148	132	62.45	28717861	4814.85	0.011074	8.47967	0.0110132	8.47967	35.9524	0.0110131	6.06e-05	16.8178	16.8178	141.42	14.9985	14.9985	112.478	0.0933879	142.61	127.183	0.185217	0.165181	252.243	50.878	0.0660789	100.907	89.9913
26	Senegal	Senegal	100635	U-IMCEC (100635)	2010	327653	7103.78	0.0218529	1.56469	12612590	1275379	Lower Middle Income	86	16968674	0.77	22.22	19.05	24.77	2010	Credit Union/Cooperative	107	107	132	61.54	16968674	4540.04	0.0139663	8.42091	0.0138696	8.42091	35.4559	0.0138696	9.62e-05	16.3502	16.3502	133.665	14.0587	14.0588	98.8243	0.116795	137.684	118.388	0.226771	0.19499	229.863	16.8418	0.0277393	32.7004	28.1175
26	Senegal	Senegal	100451	ACEP Senegal (100451)	2012	3144340		0.0259178	1.53668	68780600	1420622	Lower Middle Income	86	85659525	1.82	0	0		2012	Credit Union/Cooperative	216	205		19.57	85659525		0.0168661		0.0167255	9.15299	41.8886	0.0167255	0.0001399	18.0464	18.0464	162.837	14.1666	14.1666	100.346	0.153088	165.179	129.667	0.301835	0.236944	255.657	36.612	0.066902	72.1857	56.6664
26	Senegal	Senegal	100395	CMS (100395)	2009	4320507	9518.92	0.0164264	1.05261	149000000	126800000	Lower Middle Income	86	330800000	1.53			29.74	2009	Credit Union/Cooperative	330	246	111	104.1	330800000	9043.13	0.0156054	9.10987	0.0154849	9.10987	41.4949	0.0154849	0.0001199	18.8195	18.8195	177.086	18.6581	18.6581	174.063	0.141065	171.443	169.973	0.291417	0.288919	351.136	9.10987	0.0154849	18.8195	18.6581
26	Senegal	Senegal	103795	Baobab Sénégal (103795)	2009	-1230934	9714.72	0.028596	4.59864	9742225	471530	Lower Middle Income	86	13736541	-14.3	14.29	0	57.15	2009	NBFI	427	427	73	52.31	13736541	2112.52	0.0062184	7.65611	0.0061991	7.65611	29.308	0.0061991	1.92e-05	16.092	16.092	129.476	13.0637	13.0637	85.3307	0.047461	123.202	100.017	0.0997559	0.0809835	210.221	7.65611	0.0061991	16.092	13.0637
26	Senegal	Senegal	103795	Baobab Sénégal (103795)	2011	992655	9689.28	0.0560393	5.56238	34319080	2009078	Lower Middle Income	86	41073411	2.91	14.29	0	49.54	2011	NBFI	312	312	75	55.72	41073411	1741.93	0.0100747	7.46332	0.0100243	7.46332	27.8506	0.0100243	5.02e-05	17.3512	17.3512	150.532	14.5132	14.5132	105.316	0.0748146	129.498	108.317	0.173934	0.145484	251.821	22.39	0.0300729	52.0536	43.5396
26	Senegal	Senegal	140658	MEC FADEC NJAMBUR (140658)	2014	-101941	6627.56	0.0361403	1.69604	744224	245985	Lower Middle Income	86	1335713	-8	44.44	100		2014	Credit Union/Cooperative				58.36	1335713	3907.66	0.0213086	8.27095	0.0210848	8.27095	34.2043	0.0210848	0.0002223	13.5201	13.5201	91.3965	12.413	12.413	77.0417	0.174391	111.824	102.668	0.285068	0.261726	167.825	49.6257	0.126509	81.1206	74.4782
26	Senegal	Senegal	100702	PAMECAS (100702)	2012	633208	11965.4	0.019249	0.940483	69227760	6057322	Lower Middle Income	2	86	-0.06	32.92	38.3	55.21	2012	Credit Union/Cooperative	158	159	164	81.23	86	12722.6	0.0204671	9.45121	0.0202605	9.45121	44.6627	0.0202605	0.0002052	18.0529	18.0529	162.954	15.6168	15.6168	121.942	0.191486	170.622	147.597	0.365761	0.316404	281.928	37.8049	0.081042	72.2117	62.4671
26	Senegal	Senegal	101270	DJOMEC (101270)	2014	-200036		0.00501135	1.38125	62297	667422	Lower Middle Income	86	893867	-22.95				2014	Credit Union/Cooperative				463.93	893867		0.0036281		0.0036216	8.49864	36.1134	0.00362155	6.56e-06	11.0397	11.0397	60.9373	13.4112	13.4112	89.9299	0.0307783	93.8223	113.977	0.0399808	0.0485693	148.055	50.9918	0.0217293	66.2381	80.4671
26	Senegal	Senegal	101270	DJOMEC (101270)	2011	-8683	3379	0.0242383				Lower Middle Income	86	2441132	-1.53	22.22	0		2011	Credit Union/Cooperative	37	38	116	111.71	2441132					8.19998	33.6198	0.0203456	0.000207		13.8301	95.6363		12.4301	77.254	0.166834	113.407	101.927	0.281383	0.252899	171.91	24.5999	0.061037	41.4904	37.2904
26	Senegal	Senegal	100702	PAMECAS (100702)	2013	-3424454	13932.4	0.0265881	1.15161	68142854	7287798	Lower Middle Income	2	86	-3.59	32.71	27.66		2013	Credit Union/Cooperative	190	192	149	91.92	86	12098.2	0.0230878	9.4009	0.0228253	9.4009	44.1884	0.0228253	0.0002605	18.0371	18.0371	162.669	15.8017	15.8017	124.847	0.214578	169.565	148.55	0.411703	0.360679	285.017	47.0045	0.114127	90.1856	79.0086
26	Senegal	Senegal	101748	CAURIE Micro Finance (101748)	2012	63340	5773.02	0.0190093	2.6442	9923101	673129	Lower Middle Income	86	12546504	-0.52	0	58.33	99.81	2012	Credit Union/Cooperative	40	40	453	47.85	12546504	2183.28	0.007189	7.68904	0.0071633	7.68904	29.5607	0.00716333	2.57e-05	16.1104	16.1104	129.772	13.4197	13.4197	90.0441	0.0550791	123.873	103.185	0.115404	0.0961297	216.196	30.7562	0.0286533	64.4415	53.6788
26	Senegal	Senegal	100451	ACEP Senegal (100451)	2009	3680756	15634.7	0.0419653	1.14083	54416260	1827180	Lower Middle Income	86	69198542	5.12			56.36	2009	Credit Union/Cooperative	197	197	149	21.28	69198542	13704.7	0.0367849	9.52557	0.0361245	9.52557	45.3682	0.0361245	0.0006525	17.8122	17.8122	158.637	14.4183	14.4183	103.944	0.344106	169.671	137.342	0.643456	0.520854	256.821	9.52557	0.0361245	17.8122	14.4183
26	Senegal	Senegal	100451	ACEP Senegal (100451)	2011	3134314	15953.1	0.0385185	1.50664	62803446	1108546	Lower Middle Income	86	74163690	4.53	29.9	0	52.25	2011	Credit Union/Cooperative	231		136	19.29	74163690	10588.5	0.0255658	9.26762	0.0252445	9.26762	42.9444	0.0252445	0.0003186	17.9555	17.9555	161.2	13.9186	13.9186	96.8632	0.233956	166.405	128.992	0.453278	0.351367	249.915	27.8029	0.0757335	53.8666	41.7557
26	Senegal	Senegal	101270	DJOMEC (101270)	2013	-175865		0.00379859	1.33326	522139	461181	Lower Middle Income	86	1223255	-17.77	22.22	0		2013	Credit Union/Cooperative				130.85	1223255		0.0028491		0.002845	8.39908	35.2723	0.00284505	4.05e-06	13.1657	13.1657	86.6677	13.0416	13.0415	85.041	0.0238958	110.58	109.537	0.037457	0.0371038	171.701	41.9954	0.0142252	65.8285	65.2077
26	Senegal	Senegal	140658	MEC FADEC NJAMBUR (140658)	2016	-32398	5076.06	0.0385061	1.91642	921680	386296	Lower Middle Income	86	1564870	-4.14	44.44	100		2016	Credit Union/Cooperative	72	72	156	52.89	1564870	2648.72	0.0200927	7.88221	0.0198935	7.88221	31.0646	0.0198935	0.0001979	13.734	13.734	94.3107	12.8644	12.8644	82.7459	0.156805	108.254	101.4	0.273217	0.255918	176.679	63.0577	0.159148	109.872	102.915
26	Senegal	Senegal	103795	Baobab Sénégal (103795)	2013	1424787		0.0507693	4.31511	54919539	3269118	Lower Middle Income	86	66319527	1.79	14.29	0		2013	NBFI	312	312		53.61	66319527		0.0117655		0.0116968	7.57578	28.6962	0.0116968	6.84e-05	17.8214	17.8214	158.801	15	15	112.501	0.0886124	135.011	113.637	0.208453	0.175453	267.321	37.8789	0.058484	89.1069	75.0002
26	Senegal	Senegal	100451	ACEP Senegal (100451)	2016	1836506	13807.2	0.0145624	2.31319	70362425	723436	Lower Middle Income	86	77700672	2.37	0	0		2016	Credit Union/Cooperative	202	202	141	29.04	77700672	5968.92	0.0062954	8.69449	0.0062756	8.69449	37.7971	0.00627564	1.97e-05	18.0692	18.0692	163.248	13.4918	13.4918	91.0139	0.0545635	157.102	117.304	0.113395	0.0846694	243.785	69.5559	0.0502051	144.553	107.934
26	Senegal	Senegal	101748	CAURIE Micro Finance (101748)	2018	333233	9402.06	0.0258409	1.30205	19438422	867253	Lower Middle Income	86	23613228	1.28				2018	Credit Union/Cooperative	42	42	467	46.31	23613228	7220.97	0.0198463	8.88488	0.019652	8.88488	39.4706	0.019652	0.0001931	16.7828	16.7828	140.831	13.6731	13.6731	93.4767	0.174605	149.113	121.484	0.329814	0.268703	229.472	88.8488	0.19652	167.828	136.731
26	Senegal	Senegal	101748	CAURIE Micro Finance (101748)	2017	568368	8247.16	0.0274173	0.964749	18226960	946678	Lower Middle Income	86	22525895	2.83				2017	Credit Union/Cooperative	34	34	502	46.21	22525895	8548.5	0.0284191	9.05363	0.0280228	9.05363	40.9841	0.0280228	0.0003926	16.7184	16.7184	139.753	13.7607	13.7607	94.6786	0.253708	151.362	124.584	0.468497	0.385614	230.057	81.4827	0.252205	150.466	123.846
26	Senegal	Senegal	101748	CAURIE Micro Finance (101748)	2014	89908	5919.86	0.0294907	1.54622	11860160	1194922	Lower Middle Income	86	14625817	0.02	25	63.64	99.24	2014	Credit Union/Cooperative	34	34	492	43.2	14625817	3828.61	0.0190728	8.25052	0.0188932	8.25052	34.0355	0.0188932	0.0001785	16.2887	16.2887	132.661	13.9936	13.9936	97.9103	0.155879	134.39	115.454	0.307746	0.264384	227.937	49.5031	0.113359	97.7322	83.9616
26	Senegal	Senegal	100702	PAMECAS (100702)	2010	1396577		0.0157433	0.956688	59561412	5446947	Lower Middle Income	2	86	0.54				2010	Credit Union/Cooperative	149	139		83.93	86		0.0164561		0.0163222	9.46553	44.7982	0.0163222	0.0001332	17.9025	17.9025	160.25	15.5106	15.5106	120.289	0.154498	169.457	146.816	0.292208	0.253166	277.678	18.9311	0.0326443	35.805	31.0211
26	Senegal	Senegal	100635	U-IMCEC (100635)	2009	85271	6590.52	0.00615156	2.23088	10538816	1091225	Lower Middle Income	86	14092354	-1.08			21.06	2009	Credit Union/Cooperative	145	145	167	61.73	14092354	2954.22	0.0027575	7.99133	0.0027537	7.99133	31.9307	0.00275366	3.79e-06	16.1706	16.1706	130.744	13.9028	13.9028	96.6441	0.0220054	129.224	111.102	0.0445282	0.0382836	224.816	7.99133	0.0027537	16.1706	13.9028
26	Senegal	Senegal	140658	MEC FADEC NJAMBUR (140658)	2013	-4135		0.0376113	1.16569	748432	297437	Lower Middle Income	86	1261088	-1.74				2013	Credit Union/Cooperative				66.23	1261088		0.0322652		0.0317557	8.38966	35.1932	0.0317557	0.0005042	13.5257	13.5257	91.4728	12.603	12.603	79.4173	0.266419	113.476	105.734	0.429519	0.400215	170.464	41.9483	0.158778	67.6287	63.0148
26	Senegal	Senegal	101270	DJOMEC (101270)	2012	23807	4411.55	0.0223065	1.09713	812577	183858	Lower Middle Income	86	1288779	-0.14	22.22	0	43.8	2012	Credit Union/Cooperative	41	51	151	105.22	1288779	4020.98	0.0203316	8.29953	0.0201277	8.29953	34.4411	0.0201277	0.0002026	13.608	13.608	92.5884	12.1219	12.1219	73.4705	0.16705	112.94	100.606	0.273897	0.243986	164.955	33.1981	0.0805107	54.4319	48.4877
26	Senegal	Senegal	100395	CMS (100395)	2012	-43228669		0.0205502	1.5526	183200000	42591850	Lower Middle Income	86	296800000	-12.94				2012	Credit Union/Cooperative	296	199		110.06	296800000		0.013236		0.0131491	8.0893	32.7184	0.0131492	8.65e-05	19.0261	19.0261	180.997	17.5672	17.5672	154.303	0.106367	153.908	142.106	0.250177	0.230993	334.235	32.3572	0.0525966	76.1045	70.2687
26	Senegal	Senegal	100702	PAMECAS (100702)	2014	-6480934	13461.1	0.0185968	1.14495	58910190	7725590	Lower Middle Income	2	86	-6.02	32.71	27.66	53.02	2014	Credit Union/Cooperative	188	181	137	97.67	86	11757	0.0162424	9.37228	0.0161119	9.37228	43.9199	0.0161119	0.0001298	17.8915	17.8915	160.053	15.86	15.86	125.771	0.151006	167.685	148.645	0.288267	0.255536	283.76	56.2337	0.0966716	107.349	95.1603
26	Senegal	Senegal	103795	Baobab Sénégal (103795)	2014	3722334	9853.28	0.0451038				Lower Middle Income	86	84624177	3.69	14.29	43.1		2014	NBFI	323	322	64	47.06	84624177					7.46869	27.8907	0.0106288	5.65e-05		17.9894	161.809		14.9264	111.398	0.0793834	134.357	111.48	0.191206	0.15865	268.516	44.8122	0.0637729	107.936	89.5581
26	Senegal	Senegal	101748	CAURIE Micro Finance (101748)	2011	-466272	12178.1	0.0301567	2.9297	8138374	483088	Lower Middle Income	86	10075006	-5.69	0	66.67	99.9	2011	Credit Union/Cooperative	46	46	467	50.3	10075006	4156.77	0.0102934	8.33273	0.0102408	8.33274	34.7172	0.0102408	5.24e-05	15.9121	15.9121	126.597	13.088	13.088	85.6473	0.0853341	132.591	109.058	0.162953	0.134032	208.257	24.9982	0.0307225	47.7363	39.2639
26	Senegal	Senegal	100451	ACEP Senegal (100451)	2015	305428		0.0255515	2.5701	65901967	2553611	Lower Middle Income	86	77349398	0.25	0	0		2015	Credit Union/Cooperative			142	29.11	77349398		0.0099418		0.0098927	8.80911	38.8002	0.00989272	4.89e-05	18.0037	18.0037	162.066	14.753	14.753	108.826	0.0871461	158.596	129.961	0.178105	0.145948	265.609	61.6638	0.069249	126.026	103.271
26	Senegal	Senegal	100395	CMS (100395)	2010	1060178	10866.9	0.0134707	1.16411	159200000	46993564	Lower Middle Income	86	263000000	0.51		13.28	32.09	2010	Credit Union/Cooperative	350	271	125	105.58	263000000	9334.93	0.0115717	9.14162	0.0115052	9.14163	41.7847	0.0115052	6.62e-05	18.8856	18.8857	178.334	17.6655	17.6655	156.035	0.105176	172.646	161.492	0.217283	0.203246	333.625	18.2832	0.0230104	37.7713	35.331
26	Senegal	Senegal	100395	CMS (100395)	2011	2618339	10679.2	0.0188635	1.93629	182600000	41326628	Lower Middle Income	86	278300000	1.79	5.56	10	31.21	2011	Credit Union/Cooperative	342	233	165	105.55	278300000	5515.3	0.0097421	8.61546	0.0096949	8.61546	37.1131	0.00969493	4.7e-05	19.0229	19.0229	180.935	17.537	17.537	153.774	0.0835263	163.891	151.089	0.184426	0.17002	333.605	25.8464	0.0290848	57.0686	52.611
26	Senegal	Senegal	101748	CAURIE Micro Finance (101748)	2010	43949	6796.84	0.0174848	1.9658	7762990	358151	Lower Middle Income	86	9789710	0.61	0	66.67	99.98	2010	Credit Union/Cooperative	37	37	418	48.92	9789710	3457.55	0.0088945	8.1486	0.0088552	8.1486	33.1999	0.0088552	3.92e-05	15.8649	15.8649	125.847	12.7887	12.7887	81.7756	0.0721575	129.277	104.21	0.140487	0.113247	202.891	16.2972	0.0177104	31.7298	25.5774
26	Senegal	Senegal	140658	MEC FADEC NJAMBUR (140658)	2015	4779	5470.56	0.0309143	1.57645	764368	280622	Lower Middle Income	86	1264034	-0.67	44.44	100		2015	Credit Union/Cooperative			122	60.25	1264034	3470.17	0.0196101	8.15225	0.0194203	8.15225	33.2296	0.0194203	0.0001886	13.5468	13.5468	91.758	12.5448	12.5448	78.6856	0.158319	110.437	102.268	0.263082	0.243623	169.941	57.0657	0.135942	94.8276	87.8134
26	Senegal	Senegal	101748	CAURIE Micro Finance (101748)	2013	53354	5949.41	0.0239286	3.01364	11779339	958751	Lower Middle Income	86	14840407	-0.4			99.79	2013	Credit Union/Cooperative	33	33	497	41.72	14840407	1974.16	0.0079401	7.58841	0.0079087	7.58841	28.7919	0.00790874	3.13e-05	16.2819	16.2819	132.549	13.7734	13.7734	94.8531	0.0600147	123.553	104.518	0.128769	0.10893	224.256	37.942	0.0395437	81.4093	68.8669
26	Senegal	Senegal	100451	ACEP Senegal (100451)	2014	1855171		0.0998122	1.97679	70088913	3650977	Lower Middle Income	86	88422532	-0.02	0	0		2014	Credit Union/Cooperative			134	26.22	88422532		0.0504921		0.0492588	8.92374	39.8166	0.0492587	0.0012132	18.0653	18.0653	163.177	15.1105	15.1105	114.164	0.439572	161.21	134.842	0.889873	0.744325	272.976	53.5425	0.295552	108.392	90.663
26	Senegal	Senegal	100395	CMS (100395)	2013	12209089		0.0221777	0.979427	193700000	41997096	Lower Middle Income	86	333900000	5				2013	Credit Union/Cooperative				119.93	333900000		0.0226435		0.022391	7.56314	28.6005	0.022391	0.0002507	19.0818	19.0818	182.057	17.5531	17.5531	154.056	0.169346	144.318	132.757	0.42726	0.393031	334.944	37.8157	0.111955	95.4089	87.7656
26	Senegal	Senegal	103795	Baobab Sénégal (103795)	2010	295075	9184.23	0.0384754	5.13212	21219126	924297	Lower Middle Income	86	27487086	1.47	14.29	0	53.97	2010	NBFI	282	282	77	52.64	27487086	1789.56	0.007497	7.49028	0.007469	7.49028	28.0522	0.00746901	2.79e-05	16.8704	16.8704	142.305	13.7368	13.7368	94.3497	0.055945	126.364	102.892	0.126005	0.1026	231.745	14.9806	0.014938	33.7408	27.4736
26	Senegal	Senegal	103795	Baobab Sénégal (103795)	2015	2931888	8612.61	0.052587	5.474	76851451	2821228	Lower Middle Income	86	87047765	2.39	14.29	30	43.83	2015	NBFI	266	265	61	49.03	87047765	1573.37	0.0096067	7.36161	0.0095608	7.36161	27.0966	0.00956084	4.57e-05	18.1574	18.1574	164.845	14.8527	14.8527	110.301	0.0703832	133.668	109.34	0.1736	0.142004	269.686	51.5313	0.0669259	127.102	103.969
26	Senegal	Senegal	100635	U-IMCEC (100635)	2011	546549	8303.13	0.0220695	1.56915	14642095	1663538	Lower Middle Income	86	19615677	2.29	44.44		52.4	2011	Credit Union/Cooperative	163	147	127	59.58	19615677	5291.49	0.0140646	8.57404	0.0139666	8.57404	36.7571	0.0139666	9.75e-05	16.4994	16.4994	136.115	14.3245	14.3245	102.595	0.11975	141.467	122.819	0.230441	0.200064	236.345	25.7221	0.0418999	49.4982	42.9734
26	Senegal	Senegal	100702	PAMECAS (100702)	2009	-770983	11410.1	0.0111188	0.995528	52808821	9767766	Lower Middle Income	2	86	-2			63.87	2009	Credit Union/Cooperative	156	145	160	98.21	86	11461.3	0.0111687	9.34682	0.0111068	9.34682	43.6815	0.0111068	6.17e-05	17.7822	17.7822	158.103	16.0946	16.0946	129.518	0.103813	166.207	150.433	0.197503	0.17876	286.197	9.34682	0.0111068	17.7822	16.0946
26	Senegal	Senegal	101270	DJOMEC (101270)	2010	-101978	5224.13	0.0329421	1.58554	1267175	340552	Lower Middle Income	86	2013110	-5.14	22.22	85.71	50.89	2010	Credit Union/Cooperative	42	38	383	91.9	2013110	3294.85	0.0207765	8.10042	0.0205636	8.10042	32.8084	0.0205636	0.0002114	14.0523	14.0523	98.7336	12.7383	12.7383	81.1325	0.166574	113.829	103.186	0.288966	0.261946	179.003	16.2008	0.0411272	28.1046	25.4766
26	Senegal	Senegal	101748	CAURIE Micro Finance (101748)	2016	10533	7908.62	0.0258601	1.29248	13668972	709852	Lower Middle Income	86	17396504	-0.11	25	69.23	98.84	2016	Credit Union/Cooperative	36	36	490	41.7	17396504	6118.93	0.020008	8.71931	0.0198105	8.71931	38.0132	0.0198105	0.0001962	16.4306	16.4306	134.983	13.4728	13.4728	90.7583	0.172734	143.264	117.474	0.325499	0.266903	221.367	69.7545	0.158484	131.445	107.782
26	Senegal	Senegal	100635	U-IMCEC (100635)	2012	357871	9665.81	0.0260929	1.56264	16923969	2633966	Lower Middle Income		23712869	1.17			36.25	2012	Credit Union/Cooperative	189	151	138	59.5	23712869	6185.56	0.0166979	8.73014	0.01656	8.73014	38.1076	0.01656	0.0001371	16.6442	16.6442	138.515	14.784	14.784	109.283	0.144571	145.306	129.066	0.27563	0.244824	246.069	34.9205	0.0662402	66.577	59.136
26	Senegal	Senegal	103795	Baobab Sénégal (103795)	2012	1198279	10313.5	0.0531935	4.75315	48141518	1653850	Lower Middle Income	86	55356874	2.36	14.29	0	47.5	2012	NBFI	294	292	79	50.68	55356874	2169.82	0.0111912	7.68286	0.0111291	7.68286	29.5132	0.011129	6.19e-05	17.6897	17.6897	156.462	14.3186	14.3186	102.511	0.0855029	135.907	110.008	0.196869	0.159353	253.291	30.7314	0.0445162	70.7586	57.2745
26	Senegal	Senegal	101748	CAURIE Micro Finance (101748)	2009	2672	8235.88	0.0128438	2.89988	6675640	522379	Lower Middle Income	86	8281033	0.37			100	2009	Credit Union/Cooperative	41	41	451	50.72	8281033	2840.08	0.0044291	7.95194	0.0044193	7.95194	31.6167	0.0044193	9.77e-06	15.714	15.714	123.465	13.1662	13.1662	86.6738	0.035142	124.957	104.696	0.0694447	0.0581851	206.893	7.95194	0.0044193	15.714	13.1662
26	Senegal	Senegal	103795	Baobab Sénégal (103795)	2018	6555166	13472.9	0.0371893	15.4508	174700000	4109254	Lower Middle Income	86	195300000	2.48	12.5	27.27	47.15	2018	NBFI	370	323	100	47.62	195300000	871.99	0.002407	6.77192	0.0024041	6.77192	22.9295	0.00240406	2.89e-06	18.9788	18.9788	180.096	15.2287	15.2288	115.957	0.0162801	128.523	103.128	0.0456261	0.0366109	289.023	67.7193	0.0240406	189.787	152.287
26	Senegal	Senegal	101270	DJOMEC (101270)	2009	-18651	2736.85	0.0376051	1.49111	1569592	438542	Lower Middle Income	86	2386175	-1.8			57.7	2009	Credit Union/Cooperative	55	53	117	80.79	2386175	1835.44	0.0252194	7.51558	0.0249067	7.51558	28.242	0.0249067	0.0003102	14.2663	14.2663	101.764	12.9912	12.9912	84.3858	0.187188	107.22	97.6365	0.355327	0.323568	185.337	7.51558	0.0249067	14.2663	12.9912
26	Senegal	Senegal	100451	ACEP Senegal (100451)	2013	2292201		0.024488	1.62514	77447852	1790869	Lower Middle Income	86	89626798	1.39	0	0		2013	Credit Union/Cooperative				20.56	89626798		0.0150682		0.0149558	9.03837	40.846	0.0149558	0.0001118	18.1651	18.1651	164.986	14.3982	14.3982	103.654	0.135176	164.183	130.136	0.271674	0.215337	261.545	45.1918	0.0747791	90.8256	71.9911
27	Sierra Leone	Sierra Leone	115596	BRAC - SLE (115596)	2016	-6497	6164.85	0	27.7122	4548545	402065	Low Income	13	6150371	0.87	14.29	100	96.29	2016	NBFI	50	50	169	0	6150371	222.459	0	5.40923	0	5.40923	14.6299	0	0	15.3303	15.3303	117.509	12.9044	12.9044	83.2614	0	82.9252	69.8027	0	0	197.828	43.2738	0	122.642	103.235
27	Sierra Leone	Sierra Leone	115596	BRAC - SLE (115596)	2017	582656	4401.16	0	16.3264	4884939	658303	Low Income	13	6327117	17.63	20	100	95.43	2017	NBFI			154	0	6327117	269.574	0	5.60054	0	5.60054	15.683	0	0	15.4017	15.4017	118.606	13.3974	13.3974	89.7455	0	86.2577	75.0329	0	0	206.343	50.4049	0	138.615	120.577
27	Sierra Leone	Sierra Leone	115596	BRAC - SLE (115596)	2014	-494271	4724.74	0.0233907	12.6543	3212523	264648	Low Income	13	4393702	-9.38	14.29	100	96.08	2014	NBFI	74	74	114	0	4393702	373.369	0.0018484	5.92524	0.0018467	5.92524	17.5542	0.00184673	1.71e-06	14.9826	14.9826	112.239	12.4862	12.4862	77.9521	0.0109423	88.7754	73.9835	0.0276687	0.0230586	187.075	35.5515	0.0110804	89.8954	74.9169
27	Sierra Leone	Sierra Leone	115596	BRAC - SLE (115596)	2015	-745741	5451.44	0	17.65	3534225	329316	Low Income	13	4423514	-17.12	0	100	96.41	2015	NBFI	77	77	124	0	4423514	308.864	0	5.73613	0	5.73613	16.4516	0	0	15.078	15.078	113.673	12.7048	12.7048	80.7057	0	86.4894	72.8763	0	0	191.563	40.1529	0	105.546	88.9334
27	Sierra Leone	Sierra Leone	115596	BRAC - SLE (115596)	2011	-609189	0	0				Low Income	13	4272068	-14.6	10	100	97.52	2011	NBFI	109	109		0	4272068					5.65684	15.9999	0	0		14.473	104.734		11.8831	70.6035	0	81.8715	67.2205	0	0	171.983	16.9705	0	43.419	35.6492
27	Sierra Leone	Sierra Leone	115596	BRAC - SLE (115596)	2012	-941579	0	0				Low Income	13	3605837	-24.12	11.11	100	96.07	2012	NBFI	99	99	46	0	3605837					5.74904	16.5257	0	0		14.6589	107.442		12.3343	76.068	0	84.2745	70.9106	0	0	180.808	22.9961	0	58.6356	49.3374
27	Sierra Leone	Sierra Leone	115596	BRAC - SLE (115596)	2013	-639669	4220.66	0	12.2979	2799071	357052	Low Income	13	4344860	-16.02	14.29	100	96.17	2013	NBFI	67	67	79	0	4344860	343.203	0	5.84123	0	5.84123	17.06	0	0	14.8448	14.8448	110.184	12.7856	12.7856	81.7363	0	86.7119	74.6839	0	0	189.8	29.2062	0	74.224	63.9282
27	Sierra Leone	Sierra Leone	115596	BRAC - SLE (115596)	2009	517348	1096.85	0	4.84377	772412	5411	Low Income	13	3858653					2009	NBFI	81	81		13.78	3858653	226.446	0	5.42691	0	5.42691	14.7257	0	0	13.5573	13.5573	91.8999	8.59637	8.59637	36.9488	0	73.5742	46.6518	0	0	116.543	5.42691	0	13.5573	8.59637
27	Sierra Leone	Sierra Leone	115596	BRAC - SLE (115596)	2010	31365	1823.52	0	7.01265	1602542	92203	Low Income	13	4677786	-1.45	14.29	79.55	99.17	2010	NBFI	86	86	57	23.32	4677786	260.033	0	5.56465	0	5.56465	15.4826	0	0	14.2871	14.2871	102.061	11.4318	11.4318	65.3426	0	79.5027	63.6137	0	0	163.327	11.1293	0	28.5742	22.8635
28	South Africa	South Africa	100004	Capitec Bank (100004)	2010	80495739	19780.6	0.0666075	4.69274	676800000	183300000	Upper Middle Income	18	1229000000	6.52				2010	Bank	238			62.31	1229000000	4215.15	0.0141937	8.34668	0.0140939	8.34668	34.8335	0.0140939	9.93e-05	20.3329	20.3329	206.714	19.0266	19.0266	181.006	0.117638	169.712	158.809	0.286571	0.26816	386.867	16.6934	0.0281879	40.6659	38.0533
28	South Africa	South Africa	100096	SEF-ZAF (100096)	2011	-600936			13.4415	18133095	441027	Upper Middle Income	18	20708808	-3.26				2011	NGO			201	0	20708808					6.49382	21.0849	0.00955454	4.56e-05	16.7132	16.7132	139.666	12.9969	12.9969	84.4592	0.0620455	108.533	84.3993	0.159687	0.124179	217.22	19.4815	0.0286636	50.1397	38.9906
28	South Africa	South Africa	100096	SEF-ZAF (100096)	2009	-905934		0.125143	8.55461	11623891	202151	Upper Middle Income	18	13453075	-7.94				2009	NGO				0	13453075		0.0146287		0.0145228	6.3413	20.106	0.0145228	0.0001055	16.2686	16.2686	132.333	12.2168	12.2168	74.6248	0.0920933	103.164	77.4703	0.236265	0.177422	198.75	6.3413	0.0145228	16.2686	12.2168
28	South Africa	South Africa	100096	SEF-ZAF (100096)	2014	-382244		0.119693	8.1917	21935033	776332	Upper Middle Income	18	26065606	-1.73	25	53.85	99.74	2014	NGO	96	92	198	0	26065606		0.0146115		0.0145057	6.72261	22.5967	0.0145057	0.0001052	16.9036	16.9036	142.866	13.5623	13.5623	91.9685	0.0975164	113.636	91.1743	0.245199	0.196732	229.252	40.3356	0.0870345	101.422	81.374
28	South Africa	South Africa	100096	SEF-ZAF (100096)	2012	79313		0.138141	17.93	19547977	384981	Upper Middle Income	18	20464654	0.34				2012	NGO	118			0	20464654		0.0077044		0.0076749	6.57008	21.583	0.00767491	2.95e-05	16.7884	16.7884	140.925	12.861	12.861	82.702	0.0504248	110.301	84.4975	0.128849	0.0987067	215.915	26.2803	0.0306997	67.1535	51.4438
28	South Africa	South Africa	100096	SEF-ZAF (100096)	2010	-1019114		0.133044	11.5693	13114619	395157	Upper Middle Income	18	16149954	-6.89				2010	NGO				0	16149954		0.0114998		0.0114342	6.41756	20.5926	0.0114342	6.54e-05	16.3892	16.3892	134.304	12.887	12.887	83.0379	0.0733795	105.179	82.7034	0.187397	0.147352	211.209	12.8351	0.0228683	32.7785	25.7741
28	South Africa	South Africa	100096	SEF-ZAF (100096)	2013	-88691		0.124923	12.3673	18388932	644069	Upper Middle Income	18	21742467	-0.42	25	22.22	99	2013	NGO	105		223	0	21742467		0.0101011		0.0100504	6.64635	22.087	0.0100504	5.05e-05	16.7273	16.7273	139.901	13.3756	13.3756	89.4528	0.0667984	111.175	88.8986	0.168116	0.13443	223.737	33.2317	0.0502519	83.6363	66.8778
28	South Africa	South Africa	100096	SEF-ZAF (100096)	2017	1417211	11642.2	0.106272	11.1558	32629118	222548	Upper Middle Income	18	35209734	4.22	33.33	59.46	99.93	2017	NGO	89	86	234	0	35209734	1043.6	0.0095261	6.95139	0.0094811	6.95139	24.1609	0.00948106	4.49e-05	17.3007	17.3007	149.657	12.3129	12.3129	75.8038	0.0659065	120.264	85.5918	0.164029	0.116739	213.022	62.5625	0.0853295	155.707	110.816
28	South Africa	South Africa	100004	Capitec Bank (100004)	2011	130100000		0.0681277	4.65054	1447000000	165400000	Upper Middle Income	18	2075000000	5.5	9.09			2011	Bank				65.75	2075000000		0.0146494		0.0145432	8.42806	35.5161	0.0145432	0.0001058	21.0928	21.0928	222.453	18.9239	18.9239	179.057	0.122571	177.771	159.492	0.306756	0.275213	399.157	25.2842	0.0436295	63.2784	56.7716
28	South Africa	South Africa	100096	SEF-ZAF (100096)	2016	102887	9886.47	0.169885	10.2249	20425974	273011	Upper Middle Income	18	23503979	0.4	25	53.54	99.88	2016	NGO	77		201	0	23503979	966.901	0.0166148	6.87513	0.0164783	6.87513	23.6337	0.0164783	0.0001358	16.8323	16.8323	141.663	12.5173	12.5173	78.341	0.11329	115.724	86.0579	0.277368	0.206263	210.695	55.001	0.131826	134.659	100.138
28	South Africa	South Africa	100096	SEF-ZAF (100096)	2015	209544		0	8.70796	23546201	760084	Upper Middle Income	18	28411680	0.77	25	57.02		2015	NGO	93			0	28411680		0		0	6.79887	23.1123	0	0	16.9745	16.9745	144.066	13.5412	13.5412	91.6818	0	115.407	92.0647	0	0	229.855	47.5921	0	118.821	94.7883
28	South Africa	South Africa	100096	SEF-ZAF (100096)	2018	1166260	13274.8	0.114594	13.1897	35351926	405887	Upper Middle Income	18	37301332	3.19	33.33	58.41	99.94	2018	NGO	96	90	241	0	37301332	1006.45	0.0086881	6.91518	0.0086506	6.91518	23.9099	0.00865058	3.74e-05	17.3809	17.3809	151.047	12.9138	12.9138	83.3835	0.0598203	120.192	89.3015	0.150355	0.111712	224.454	69.1518	0.0865058	173.809	129.138
28	South Africa	South Africa	100004	Capitec Bank (100004)	2009	52552704	16357.6	0.0951186	5.14717	294600000	23084387	Upper Middle Income	18	491000000	8.29			44.37	2009	Bank	200	172	199	48.75	491000000	3177.99	0.0184798	8.06432	0.0183111	8.06432	32.5166	0.0183111	0.0001676	19.5012	19.5012	190.149	16.9547	16.9547	143.73	0.147667	157.264	136.728	0.35709	0.310459	330.637	8.06432	0.0183111	19.5012	16.9547
28	South Africa	South Africa	100004	Capitec Bank (100004)	2013	271100000			4.61805	3114000000	286700000	Upper Middle Income	18	4275000000	5.04	18.18	56.88		2013	Bank					4275000000					8.59082	36.9011	0.0103215	5.33e-05	21.8592	21.8593	238.913	19.4739	19.4739	189.617	0.0886701	187.789	167.297	0.22562	0.201	425.686	42.9541	0.0516074	109.296	97.3697
28	South Africa	South Africa	100004	Capitec Bank (100004)	2012	212500000	23141.5	0.0583622	4.66527	2257000000	222800000	Upper Middle Income	18	3162000000	5.69				2012	Bank				61.69	3162000000	4960.39	0.0125099	8.50944	0.0124323	8.50944	36.2053	0.0124323	7.73e-05	21.5375	21.5375	231.932	19.2218	19.2218	184.738	0.105792	183.272	163.567	0.267761	0.238971	413.989	34.0378	0.0497293	86.15	76.8871
29	Sudan	Sudan	101069	PASED (101069)	2013	223268	4.7218	0	4.7218	2063758	263567	Low Income	2	3238415		14.29	25	66.73	2013	NGO	73	73	182	0	3238415	1	0	0.693147	0	0.693147	0.240227	0	0	14.54	14.54	105.706	12.4821	12.4821	77.901	0	10.0784	8.65191	0	0	181.49	3.46574	0	72.7002	62.4103
29	Sudan	Sudan	101069	PASED (101069)	2015	414439	2.12942	0	2.12942	2617446	40092	Low Income	2	3186951	13.33				2015	NGO	72	72	170	0	3186951	1	0	0.693147	0	0.693147	0.240227	0	0	14.7777	14.7777	109.19	10.599	10.599	56.169	0	10.2431	7.34664	0	0	156.628	4.85203	0	103.444	74.1927
29	Sudan	Sudan	101069	PASED (101069)	2010	26266	3.54398		3.54398	856922		Low Income	2	1672581	1.48	30	25	37.47	2010	NGO	94	94	165	0	1672581	1		0.693147		0.693147	0.240227	0	0	13.6611	13.6611	93.3129		9.25655	42.8418	0	9.46916	6.41615	0	0	126.455	1.38629	0	27.3222	18.5131
29	Sudan	Sudan	101069	PASED (101069)	2011	29038	4.27781		4.27781	1446457	16954	Low Income	2	1871075	1.64	30	33.33	60.5	2011	NGO	104	104	151	0	1871075	1		0.693147		0.693147	0.240227	0	0	14.1846	14.1846	100.602	9.73832	9.73832	47.4174	0	9.83203	6.75009	0	0	138.134	2.07944	0	42.5539	29.215
29	Sudan	Sudan	101069	PASED (101069)	2014	262816	1.72492	0	1.72492	2391548	85604	Low Income	2	3031740	8.38	14.29	25	68.23	2014	NGO	69	69	178	0	3031740	1	0	0.693147	0	0.693147	0.240227	0	0	14.6875	14.6875	107.861	11.3575	11.3575	64.4964	0	10.1806	7.87242	0	0	166.813	4.15888	0	88.1247	68.145
29	Sudan	Sudan	101069	PASED (101069)	2009	169694	3.73358		3.73358	1336170	6468	Low Income	2	1873672	9.56			65.46	2009	NGO	84	84	223	0	1873672	1		0.693147		0.693147	0.240227	0	0	14.1053	14.1053	99.48	8.77478	8.77478	38.4984	0	9.77706	6.08221	0	0	123.771	0.693147	0	14.1053	8.77478
30	Tanzania	Tanzania	100384	Akiba (100384)	2011	862464	9733.5	0.0186275	2.87803	36173184	4461678	Lower Middle Income	23	65089175	0.96			47.72	2011	Bank	515	515	179	149.23	65089175	3382	0.0064723	8.12652	0.0064515	8.12652	33.0202	0.00645147	2.08e-05	17.4038	17.4038	151.447	15.311	15.311	117.214	0.052428	141.433	124.425	0.11228	0.0987787	266.471	24.3795	0.0193544	52.2115	45.9331
30	Tanzania	Tanzania	101873	BRAC - TZA (101873)	2009	-4317926	3898.14	0.047088	25.2571	9165595	14077669	Lower Middle Income	23	26161186	-13.09			99.15	2009	NGO	92	92	109	26.82	26161186	154.338	0.0018643	5.04561	0.0018626	5.0456	12.7291	0.00186261	1.73e-06	16.031	16.031	128.496	16.4601	16.4601	135.468	0.009398	80.8859	83.0512	0.0298595	0.0306588	263.871	5.04561	0.0018626	16.031	16.4601
30	Tanzania	Tanzania	100161	FINCA - TZA (100161)	2009	401187	7649.57	0.0240776	6.38262	7082368	1739670	Lower Middle Income	23	10113211	8.84			85	2009	NGO	114	114	136	13.88	10113211	1198.5	0.0037724	7.08966	0.0037653	7.08966	25.1316	0.00376527	7.09e-06	15.7731	15.7731	124.396	14.3692	14.3692	103.237	0.0266945	111.826	101.873	0.05939	0.0541039	226.647	7.08966	0.0037653	15.7731	14.3692
30	Tanzania	Tanzania	100161	FINCA - TZA (100161)	2017	-3646706	10247.3	0.123479	6.72701	28634984	4859879	Lower Middle Income	23	48433611	-6.27	33.33	33.33	54.57	2017	NGO	253	253	87	65.19	48433611	1523.31	0.0183558	7.3293	0.0181893	7.3293	26.8593	0.0181893	0.0001654	17.1701	17.1701	147.407	15.3965	15.3965	118.526	0.133315	125.845	112.846	0.312313	0.280052	264.361	65.9637	0.163704	154.531	138.569
30	Tanzania	Tanzania	100161	FINCA - TZA (100161)	2015	394327	9302.86	0.13629	7.83064	28623027	5020071	Lower Middle Income	23	38404849	-1.23	14.29	33.33	54.64	2015	NGO	170	170	99	35.62	38404849	1188.01	0.0174047	7.08087	0.017255	7.08088	25.0694	0.017255	0.0001489	17.1697	17.1697	147.4	15.429	15.429	119.026	0.12218	121.577	109.251	0.296263	0.266226	264.911	49.5661	0.120785	120.188	108.003
30	Tanzania	Tanzania	100384	Akiba (100384)	2009	165168	10272.1	0.0229269	3.5866	29051465	14565816	Lower Middle Income	23	55290947	2.03				2009	Bank	474	474	214	148.49	55290947	2864.02	0.0063924	7.96033	0.006372	7.96033	31.6834	0.00637202	2.03e-05	17.1846	17.1846	147.655	16.4942	16.4942	136.029	0.0507234	136.795	131.299	0.109501	0.105101	283.446	7.96033	0.006372	17.1846	16.4942
30	Tanzania	Tanzania	100161	FINCA - TZA (100161)	2016	1237896	9633.49	0.13378	7.20919	33114007	9070144	Lower Middle Income	23	45813014	0.69	16.67	40	53.28	2016	NGO	196	196	90	36.33	45813014	1336.28	0.0185568	7.19839	0.0183867	7.19839	25.9084	0.0183868	0.000169	17.3155	17.3155	149.913	16.0205	16.0205	128.328	0.132355	124.644	115.322	0.318375	0.294565	277.402	57.5871	0.147094	138.524	128.164
30	Tanzania	Tanzania	104408	AccessBank - TZA (104408)	2012	28134	9310.17	0.0721006	8.92877	32287623	5978766	Lower Middle Income	23	50761023	0.22	12.5	0	38.09	2012	Bank	563	563	36	125.22	50761023	1042.72	0.0080751	6.95054	0.0080427	6.95054	24.155	0.00804266	3.23e-05	17.2902	17.2902	149.475	15.6037	15.6037	121.738	0.0559009	120.176	108.454	0.139059	0.125496	269.791	27.8022	0.0321706	69.1608	62.4149
30	Tanzania	Tanzania	100161	FINCA - TZA (100161)	2013	-23413	9344.76	0.132008	6.2556	28829373	4985814	Lower Middle Income	23	40106115			27.27	57.28	2013	NGO	159	159	119	18.45	40106115	1493.82	0.0211024	7.30976	0.0208828	7.30976	26.7163	0.0208828	0.000218	17.1769	17.1769	147.523	15.4221	15.4221	118.921	0.152648	125.559	112.732	0.358702	0.322057	264.904	36.5488	0.104414	85.8845	77.1105
30	Tanzania	Tanzania	104408	AccessBank - TZA (104408)	2016	281598	10632.7	0.123222	6.25244	70388318	5770075	Lower Middle Income	23	94584138	0.02	16.67	20	28.77	2016	Bank	526	527	38	88.35	94584138	1700.57	0.0197079	7.43931	0.0195162	7.43931	27.6716	0.0195162	0.0001904	18.0695	18.0695	163.254	15.5682	15.5682	121.184	0.145187	134.425	115.817	0.352649	0.303832	281.31	59.5145	0.15613	144.556	124.546
30	Tanzania	Tanzania	100384	Akiba (100384)	2012	1541553	11971.3	0.0294424	7.61516	46268308	11275816	Lower Middle Income	23	77518846	1.51	37.5	44.44	49.65	2012	Bank	489	489	176	140.85	77518846	1572.04	0.0038663	7.36076	0.0038588	7.36076	27.0904	0.00385884	7.45e-06	17.65	17.65	155.761	16.2382	16.2382	131.839	0.028404	129.917	119.525	0.0681083	0.0626604	286.603	29.443	0.0154353	70.5999	64.9527
30	Tanzania	Tanzania	100161	FINCA - TZA (100161)	2014	167208		0.157783	8.2222	30439808	5449066	Lower Middle Income	23	41522589		0	33.33	55.14	2014	NGO	177	177	113	33.05	41522589		0.0191899		0.0190081	7.19532	25.8863	0.0190081	0.0001807	17.2313	17.2313	148.458	15.5109	15.511	120.295	0.136769	123.984	111.606	0.327533	0.294833	267.273	43.1719	0.114048	103.388	93.0657
30	Tanzania	Tanzania	100384	Akiba (100384)	2015	2563248			11.1266	54007373	2695527	Lower Middle Income	23	76081151	2.71				2015	Bank	510	444		111.98	76081151					7.93825	31.5079	0.00478432	1.14e-05	17.8046	17.8046	158.502	14.8071	14.8071	109.625	0.0379791	141.338	117.543	0.0851831	0.070842	263.635	55.5677	0.0334903	124.632	103.65
30	Tanzania	Tanzania	104408	AccessBank - TZA (104408)	2013	1249386	10485.7	0.0675968	3.69378	54513949	4115055	Lower Middle Income	23	91869454	2.93	14.29	25	37.07	2013	Bank	586	587	42	139.17	91869454	2838.73	0.0183002	7.95146	0.0181347	7.95147	31.6129	0.0181347	0.0001644	17.814	17.814	158.669	15.2302	15.2302	115.979	0.144198	141.647	121.102	0.323051	0.276195	271.31	39.7573	0.0906736	89.0698	76.1508
30	Tanzania	Tanzania	101873	BRAC - TZA (101873)	2014	2673914		0.115599	59.8118	22357372	1168184	Lower Middle Income	23	25569874	6.91				2014	NGO				19.4	25569874		0.0019327		0.0019308	4.23938	8.98619	0.00193084	1.86e-06	16.9227	16.9227	143.188	13.971	13.971	97.5939	0.0081856	71.7417	59.2283	0.0326749	0.0269757	236.426	25.4363	0.011585	101.536	83.8258
30	Tanzania	Tanzania	104408	AccessBank - TZA (104408)	2010	15300	8554.02		2.7353	10156883	1879054	Lower Middle Income	23	20335937	0.09				2010	Bank	758	758	27	116.5	20335937	3127.27		8.04824		8.04824	32.3871	-0.0121415	7.37e-05	16.1337	16.1337	130.148	14.4463	14.4463	104.347	-0.0977175	129.847	116.267	-0.195886	-0.175399	233.071	16.0965	-0.024283	32.2673	28.8926
30	Tanzania	Tanzania	104408	AccessBank - TZA (104408)	2011	-469860	8157.29		2.33402	19317245	1886349	Lower Middle Income	23	32587086	-1.78	16.67	12.5	39.63	2011	Bank	690	691	35	122.34	32587086	3494.96		8.15936		8.15936	33.2876	-0.00204941	2.1e-06	16.7765	16.7765	140.726	14.4502	14.4502	104.403	-0.0167219	136.886	117.904	-0.0343819	-0.0296142	242.423	24.4781	-0.0061482	50.3295	43.3505
30	Tanzania	Tanzania	104408	AccessBank - TZA (104408)	2015	-1622045	9221.57	0.109395	6.20769	70535028	6526679	Lower Middle Income	23	100100000	-1.14	14.29	20.83	30.46	2015	Bank	577	578	35	107.68	100100000	1485.51	0.0176225	7.30419	0.017469	7.30418	26.6756	0.017469	0.0001526	18.0716	18.0716	163.292	15.6914	15.6914	123.11	0.127597	131.999	114.613	0.315693	0.274113	283.569	51.1293	0.122283	126.501	109.84
30	Tanzania	Tanzania	101873	BRAC - TZA (101873)	2017	6358685			46.1365	34152548	3652782	Lower Middle Income	23	40596178					2017	NGO					40596178					3.55771	6.32867	0.00617711	1.91e-05	17.3464	17.3463	150.448	15.111	15.111	114.171	0.0219764	61.7133	53.7606	0.10715	0.0933423	262.121	32.0194	0.055594	156.117	135.999
30	Tanzania	Tanzania	101873	BRAC - TZA (101873)	2010	-2676472	3860.57	0.0882499	22.5587	15607428	1020643	Lower Middle Income	23	23396092	-11.96	12.5	25	98.36	2010	NGO	59	59	95	20.58	23396092	171.134	0.003912	5.14827	0.0039044	5.14827	13.2524	0.00390438	7.62e-06	16.5633	16.5633	137.171	13.8359	13.8359	95.7167	0.0201008	85.2722	71.2313	0.0646692	0.0540207	229.168	10.2965	0.0078088	33.1265	27.6719
30	Tanzania	Tanzania	100384	Akiba (100384)	2010	508806	10286.9	0.0212026	2.55105	28854560	10331054	Lower Middle Income	23	60431588	1.26				2010	Bank	525	525	243	167.45	60431588	4032.43	0.0083113	8.30237	0.008277	8.30237	34.4647	0.00827697	3.43e-05	17.1778	17.1778	147.538	16.1507	16.1507	130.422	0.0687185	142.616	134.089	0.14218	0.133679	277.433	16.6047	0.0165539	34.3556	32.3013
30	Tanzania	Tanzania	104408	AccessBank - TZA (104408)	2017	-36533	10783.4	0.11707	7.75464	62362838	16307089	Lower Middle Income	23	92605039	-0.09	16.67	22.22	27.57	2017	Bank	536	537	34	92.39	92605039	1390.57	0.0150967	7.23819	0.0149839	7.23819	26.1957	0.0149839	0.0001123	17.9485	17.9485	161.074	16.6071	16.6071	137.898	0.108456	129.915	120.205	0.268938	0.248839	298.072	65.1437	0.134855	161.536	149.464
30	Tanzania	Tanzania	101873	BRAC - TZA (101873)	2011	1416776	3454.2	0.091516	25.3711	19932676	1210179	Lower Middle Income	23	22838643	1.05	12.5	9.09	97.9	2011	NGO	57	56	96	19.46	22838643	136.147	0.0036071	4.92105	0.0036006	4.92105	12.1084	0.0036006	6.48e-06	16.8079	16.8079	141.252	14.0063	14.0063	98.0879	0.0177188	82.7124	68.9256	0.0605185	0.0504311	235.416	14.7632	0.0108018	50.4236	42.0188
30	Tanzania	Tanzania	101873	BRAC - TZA (101873)	2013	1723433		0.100494	194.927	19629007	1381007	Lower Middle Income	23	24886483					2013	NGO				19.63	24886483		0.0005155		0.0005154	4.46661	9.97529	0.00051541	1.33e-07	16.7925	16.7925	140.994	14.1383	14.1383	99.9461	0.0023022	75.0056	63.1503	0.0086551	0.0072871	237.418	22.333	0.0025771	83.9626	70.6916
30	Tanzania	Tanzania	104408	AccessBank - TZA (104408)	2018	-1875190	18749.7	0.107519	12.3969	39789598	6274235	Lower Middle Income	23	64082548	-1.67	14.29	8.7	26.78	2018	Bank	841	841	35	83.47	64082548	1512.45	0.008673	7.32215	0.0086356	7.32215	26.8069	0.00863562	3.73e-05	17.4991	17.4991	153.109	15.652	15.652	122.492	0.0632312	128.131	114.606	0.151116	0.135164	273.896	73.2215	0.0863562	174.991	156.52
30	Tanzania	Tanzania	104408	AccessBank - TZA (104408)	2014	591630	9631.3	0.102767	4.25003	69469991	3955275	Lower Middle Income	23	109800000	0.4	16.67	17.24	32.16	2014	Bank	601	601	32	124.1	109800000	2266.17	0.0241804	7.72629	0.0238927	7.72629	29.8478	0.0238927	0.0002854	18.0564	18.0564	163.017	15.1906	15.1906	115.377	0.184602	139.509	117.367	0.431415	0.362943	274.287	46.3577	0.143356	108.338	91.1434
30	Tanzania	Tanzania	100161	FINCA - TZA (100161)	2011	123851	8665.31	0.0391763	6.63672	4943997	2073950	Lower Middle Income	23	7988270		37.5	50	62.81	2011	NGO	49	49	181	17.83	7988270	1305.66	0.005903	7.17523	0.0058856	7.17523	25.742	0.00588561	1.73e-05	15.4137	15.4137	118.791	14.545	14.545	105.778	0.0422306	110.597	104.364	0.0907189	0.0856059	224.191	21.5257	0.0176568	46.2411	43.6349
30	Tanzania	Tanzania	100384	Akiba (100384)	2014	1770206	12774.4	0.0247991	5.52829	40776091	3435110	Lower Middle Income	23	76165345	1.59	12.5	48.84	50.57	2014	Bank	632	496	144	150.82	76165345	2310.73	0.0044859	7.74575	0.0044758	7.74575	29.9983	0.00447583	1e-05	17.5236	17.5236	153.538	15.0496	15.0496	113.245	0.0346686	135.733	116.57	0.0784326	0.0673592	263.723	46.4745	0.026855	105.142	90.2974
31	Togo	Togo	100407	UMECTO (100407)	2012	372672	2795.13	0.0133098	3.86377	4503773	462928	Low Income	37	5601743	6.77	100	25	53.39	2012	Credit Union/Cooperative	206	200	29	83.26	5601743	723.422	0.0034448	6.58537	0.0034389	6.58537	21.6836	0.00343885	5.91e-06	15.3204	15.3204	117.358	13.0453	13.0453	85.0903	0.0226461	100.891	85.9084	0.0526847	0.044861	199.86	26.3415	0.0137554	61.2817	52.1813
31	Togo	Togo	100221	FUCEC Togo (100221)	2017	3250031	7330.83	0.00977297	2.12848	97277133	14259495	Low Income	37	214100000	1.45	20.45	5.41	62.41	2017	Credit Union/Cooperative	101	101	128	162.32	214100000	3444.17	0.0045915	8.14473	0.004581	8.14473	33.1683	0.00458102	1.05e-05	18.3931	18.3931	169.153	16.4729	16.4729	135.679	0.0373112	149.807	134.168	0.0842591	0.0754628	302.988	73.3025	0.0412292	165.538	148.256
31	Togo	Togo	100221	FUCEC Togo (100221)	2015	2403673	6462.64	0.0115864	2.0846	84359498	12376366	Low Income	37	179200000	1.16	23.2	2.5	61.57	2015	Credit Union/Cooperative	88	88	136	162.61	179200000	3100.18	0.0055581	8.03954	0.0055427	8.03954	32.3171	0.00554271	1.54e-05	18.2506	18.2506	166.542	16.3313	16.3313	133.356	0.0445609	146.726	131.296	0.101158	0.0905197	298.056	56.2768	0.038799	127.754	114.319
31	Togo	Togo	100221	FUCEC Togo (100221)	2016	2814283	6988.8	0.0113241	2.25887	82420238	16292573	Low Income	37	181600000	1.33	21.47	5.41	62.17	2016	Credit Union/Cooperative	91	91	128	163.15	181600000	3093.94	0.0050132	8.03752	0.0050006	8.03752	32.3009	0.00500064	1.25e-05	18.2273	18.2273	166.118	16.6062	16.6062	137.883	0.0401927	146.503	133.473	0.0911484	0.0830417	302.687	64.3002	0.0400051	145.819	132.85
31	Togo	Togo	101731	MGPCC DEKAWOWO (101731)	2010	-17203	1299.21	0.00588278	0.630328	1181845	137388	Low Income	37	1883357	-1.24	0	0	37.79	2010	Credit Union/Cooperative	119	96	43	63.79	1883357	2061.17	0.0093329	7.63151	0.0092896	7.63151	29.12	0.00928961	4.31e-05	13.9826	13.9826	97.7564	11.8306	11.8306	69.9812	0.0708938	106.708	90.2852	0.129893	0.109901	165.422	15.263	0.0185792	27.9652	23.6611
31	Togo	Togo	100719	WAGES (100719)	2012	476459		0.0330116	3.55188	31280517	973494	Low Income	37	35836122	0.9	44.44	28.57	72.98	2012	NGO				57.28	35836122		0.0092941		0.0092512	6.80959	23.1852	0.00925121	4.28e-05	17.2585	17.2585	148.928	13.7887	13.7886	95.0634	0.0629969	117.523	93.895	0.159662	0.127562	237.971	27.2384	0.0370048	69.034	55.1546
31	Togo	Togo	100719	WAGES (100719)	2015	-522021	4490.08		7.23469	13420039	884867	Low Income	37	19211868	-2.52	66.67		15.4	2015	NGO	96	96		80.85	19211868	620.632		6.43235		6.43235	20.6876	0.00472477	1.12e-05	16.4123	16.4123	134.681	13.6932	13.6932	93.7518	0.0303914	105.569	88.0794	0.0775442	0.0646972	224.736	45.0264	0.0330734	114.886	95.8524
31	Togo	Togo	101731	MGPCC DEKAWOWO (101731)	2015	19113	1693.43	0.00646938	3.76024	2631391	88205	Low Income	37	3607399	0.68	0	0		2015	Credit Union/Cooperative	176	153	42	73.8	3607399	450.353	0.0017205	6.11225	0.001719	6.11225	18.6798	0.00171899	1.48e-06	14.783	14.783	109.269	11.3874	11.3874	64.8368	0.0105069	90.3575	69.6028	0.0254119	0.0195749	168.341	42.7857	0.012033	103.481	79.712
31	Togo	Togo	100719	WAGES (100719)	2013	-338855	5101.09	0.0333362	5.99484	32548717	1005744	Low Income	37	37765655	-1.06	44.44	28.57		2013	NGO				60.74	37765655	850.913	0.0055608	6.74748	0.0055454	6.74748	22.7643	0.0055454	1.54e-05	17.2982	17.2982	149.615	13.8212	13.8212	95.5133	0.0374175	116.72	93.2586	0.0959257	0.0766443	239.083	33.7374	0.027727	86.4912	69.1062
31	Togo	Togo	100221	FUCEC Togo (100221)	2014	802615	7330.83	0.0116747	2.91727	97659974	12973233	Low Income	37	184800000	0.42	27.65	2.5	60.18	2014	Credit Union/Cooperative	152	152	138	148.51	184800000	2512.91	0.0040019	7.8296	0.003994	7.82959	30.6513	0.00399395	7.98e-06	18.397	18.397	169.225	16.3784	16.3784	134.126	0.031271	144.041	128.236	0.0734768	0.0654146	301.313	46.9776	0.0239637	110.382	98.2704
31	Togo	Togo	100719	WAGES (100719)	2009	635070	3027.34	0.0262764	3.26639	22153553	569892	Low Income	37	25299909	2.9				2009	NGO	147	147	48	59.24	25299909	926.815	0.0080445	6.83283	0.0080123	6.83283	23.3438	0.0080123	3.21e-05	16.9135	16.9135	143.033	13.2532	13.2532	87.8237	0.0547467	115.567	90.5569	0.135516	0.106189	224.158	6.83283	0.0080123	16.9135	13.2532
31	Togo	Togo	101731	MGPCC DEKAWOWO (101731)	2009	33376	1588.22	0.00651382	8.29196	750436	9932	Low Income	37	1382915	2.4	0	0	35.75	2009	Credit Union/Cooperative	123	107	41	59.56	1382915	191.537	0.0007856	5.26029	0.0007853	5.26029	13.8353	0.00078525	3.08e-07	13.5284	13.5284	91.5089	9.20362	9.20362	42.3533	0.0041306	71.1633	48.4137	0.0106232	0.0072271	124.51	5.26029	0.0007853	13.5284	9.20362
31	Togo	Togo	100719	WAGES (100719)	2017	544642	5076.46	0.0167222	2.73533	16155635	597582	Low Income	37	21840289	2.69	85.71	18.37	29.41	2017	NGO	80	80		78.49	21840289	1855.88	0.0061134	7.52666	0.0060948	7.52666	28.3253	0.00609481	1.86e-05	16.5978	16.5978	137.743	13.3006	13.3006	88.4536	0.0458736	124.926	100.109	0.10116	0.081065	220.761	67.7399	0.0548533	149.38	119.706
31	Togo	Togo	100719	WAGES (100719)	2014	-1390671	5592.87	0.0270592	6.68473	23631528	851337	Low Income	37	28004890	-4.04	71.43	28.57	10.13	2014	NGO	86	86		67.12	28004890	836.664	0.0040479	6.73062	0.0040397	6.73062	22.6506	0.00403975	8.16e-06	16.9781	16.9781	144.128	13.6546	13.6546	93.2236	0.02719	114.273	91.9037	0.0685873	0.055161	231.828	40.3837	0.0242385	101.869	81.9274
31	Togo	Togo	100719	WAGES (100719)	2011	-44927	4147.17	0.0325109	4.30392	26253661	952523	Low Income	37	31704362	-0.44	44.44	28.57	74	2011	NGO	166	166	67	56.22	31704362	963.579	0.0075538	6.87169	0.0075254	6.87169	23.6101	0.0075254	2.83e-05	17.0833	17.0833	145.92	13.7669	13.7669	94.7634	0.0517122	117.391	94.6017	0.128559	0.103601	235.184	20.6151	0.0225762	51.2499	41.3006
31	Togo	Togo	100407	UMECTO (100407)	2014	-457865	4067.89	0.00745905	3.35402	5984097	564667	Low Income	37	7706212	-6.36	80	44.44	70.35	2014	Credit Union/Cooperative			141	71.9	7706212	1212.84	0.0022239	7.10154	0.0022214	7.10154	25.216	0.00222144	2.47e-06	15.6046	15.6046	121.752	13.244	13.244	87.7017	0.0157757	110.817	94.0528	0.0346648	0.0294208	206.667	42.6093	0.0133287	93.6277	79.464
31	Togo	Togo	100221	FUCEC Togo (100221)	2011	1694596	0	0.0183714				Low Income	37	143100000	1.59	26.98	0	39.73	2011	Credit Union/Cooperative	173	173	57	123.12	143100000					8.09518	32.7659	0.00991888	4.92e-05		18.3222	167.852		16.4741	135.698	0.0802951	148.322	133.361	0.181736	0.163404	301.842	24.2855	0.0297566	54.9667	49.4222
31	Togo	Togo	100221	FUCEC Togo (100221)	2013	-77906	7455.06	0.00934679	2.12601	115800000	15609014	Low Income	37	191200000	0.1	23.33	2.5	61.63	2013	Credit Union/Cooperative	109	109	105	131.94	191200000	3506.6	0.0043964	8.16269	0.0043868	8.16269	33.3147	0.00438676	9.62e-06	18.5671	18.5671	172.369	16.5634	16.5634	137.172	0.0358078	151.558	135.202	0.0814496	0.0726596	307.534	40.8134	0.0219338	92.8357	82.8168
31	Togo	Togo	100221	FUCEC Togo (100221)	2009	1999968	5392.54	0.0186867	1.86883	73584573	10475897	Low Income	37	114000000	1.95			23.56	2009	Credit Union/Cooperative	147	147	84	128.01	114000000	2885.51	0.0099991	7.9678	0.0099495	7.9678	31.743	0.00994945	4.95e-05	18.1139	18.1139	164.058	16.1646	16.1646	130.647	0.0792753	144.328	128.796	0.180224	0.160829	292.805	7.9678	0.0099495	18.1139	16.1646
31	Togo	Togo	101731	MGPCC DEKAWOWO (101731)	2012	31400	1735.07	0.00645286	1.39704	2360416	52549	Low Income	37	2887051	0.84	0	0	51.38	2012	Credit Union/Cooperative	109	92	52	67.6	2887051	1241.96	0.0046189	7.12525	0.0046083	7.12525	25.3846	0.00460831	1.06e-05	14.6744	14.6743	107.668	10.8695	10.8695	59.0732	0.0328354	104.558	77.448	0.067624	0.0500902	159.503	28.501	0.0184333	58.6974	43.4781
31	Togo	Togo	101731	MGPCC DEKAWOWO (101731)	2014	-25278	1886.75	0.0115011	5.10218	1938820	34920	Low Income	37	2666880	-1.85	0	0		2014	Credit Union/Cooperative	303	252	35	80.94	2666880	369.793	0.0022542	5.91564	0.0022516	5.91564	17.4974	0.00225163	2.53e-06	14.4776	14.4776	104.8	10.4608	10.4608	54.7146	0.0133198	85.6443	61.8826	0.0325981	0.0235539	151.448	35.4939	0.0135098	86.8655	62.7651
31	Togo	Togo	100407	UMECTO (100407)	2010	-105752	2739.76	0.00496809	2.86296	3510859	1083184	Low Income	37	5197706		100		53.49	2010	Credit Union/Cooperative	259	252	28	76.03	5197706	956.969	0.0017353	6.86482	0.0017338	6.86482	23.5628	0.00173379	1.5e-06	15.0714	15.0714	113.573	13.8954	13.8954	96.5413	0.0119022	103.462	95.3895	0.0261307	0.0240918	209.423	13.7296	0.0034676	30.1427	27.7908
31	Togo	Togo	101731	MGPCC DEKAWOWO (101731)	2011	59057	1795.41	0.0067262	1.07858	1903391	40759	Low Income	37	2392718	2.05	0	0	34.87	2011	Credit Union/Cooperative	123	98	57	63.63	2392718	1664.6	0.0062362	7.41794	0.0062168	7.41794	27.5129	0.00621681	1.93e-05	14.4591	14.4591	104.534	10.6155	10.6155	56.344	0.0461159	107.257	78.7448	0.0898897	0.0659942	153.49	22.2538	0.0186504	43.3775	31.8464
31	Togo	Togo	100221	FUCEC Togo (100221)	2012	220867	6450.05	0.0167879	1.95845	105500000	13911594	Low Income	37	163700000	0.03		7.5	39.45	2012	Credit Union/Cooperative	232	232	61	126.08	163700000	3293.45	0.008572	8.09999	0.0085355	8.09999	32.805	0.00853551	3.64e-05	18.4745	18.4745	170.653	16.4482	16.4482	135.272	0.0691376	149.643	133.231	0.157689	0.140394	303.873	32.4	0.0341421	73.898	65.7929
31	Togo	Togo	100221	FUCEC Togo (100221)	2018	5092522	8147.93	0.010331	2.09935	101800000	15278928	Low Income	37	215700000	1.86	21.43	5.41	62.53	2018	Credit Union/Cooperative	105	105	131	152.6	215700000	3881.17	0.0049211	8.26415	0.004909	8.26415	34.1481	0.00490899	1.2e-05	18.4383	18.4384	169.986	16.542	16.542	136.819	0.0405687	152.377	136.705	0.0905137	0.0812045	305.007	82.6415	0.0490899	184.383	165.42
31	Togo	Togo	100221	FUCEC Togo (100221)	2010	1909105	5390.84	0.018785	1.65269	77824042	14649734	Low Income	37	121400000	1.39	0	0	54.98	2010	Credit Union/Cooperative	121	121	94	127.95	121400000	3261.87	0.0113664	8.09036	0.0113022	8.09036	32.727	0.0113022	6.39e-05	18.17	18.17	165.074	16.4999	16.4999	136.124	0.0914393	147.002	133.49	0.205361	0.186486	299.803	16.1807	0.0226045	36.3399	32.9999
31	Togo	Togo	100719	WAGES (100719)	2010	-51304	3666.78	0.0377629	3.40313	19667756	1068780	Low Income	37	23398114	-0.39	44.44	28.57	80	2010	NGO	173	173	41	62.2	23398114	1077.47	0.0110965	6.9833	0.0110354	6.9833	24.3833	0.0110354	6.09e-05	16.7945	16.7945	141.028	13.882	13.882	96.3554	0.0770636	117.281	96.9424	0.185334	0.153194	233.142	13.9666	0.0220708	33.589	27.7641
31	Togo	Togo	100407	UMECTO (100407)	2013	-31236	3507.55	0.00567705	3.00326	5124633	481980	Low Income	37	6508865	-0.7	85	33.33	34.18	2013	Credit Union/Cooperative	95	95	43	82.76	6508865	1167.91	0.0018903	7.06383	0.0018885	7.06383	24.9489	0.00188851	1.78e-06	15.4496	15.4496	119.345	13.0857	13.0857	85.6172	0.0133401	109.133	92.4349	0.0291767	0.0247125	202.168	35.3192	0.0094426	77.2478	65.4283
31	Togo	Togo	100407	UMECTO (100407)	2011	-888521	2770.36	0.00619773	3.88374	3876915	734261	Low Income	37	5247678	-18.46	100	33.33	53.1	2011	Credit Union/Cooperative	240	228	29	81.76	5247678	713.322	0.0015958	6.57133	0.0015945	6.57133	21.5912	0.00159454	1.27e-06	15.1706	15.1706	115.073	13.5066	13.5066	91.2144	0.0104783	99.6907	88.7565	0.0241901	0.0215369	204.903	19.714	0.0047836	45.5117	40.5199
31	Togo	Togo	101731	MGPCC DEKAWOWO (101731)	2013	-94160	1752.87	0.0109375	3.66972	2152500	76211	Low Income	37	3131391	-4.22	0	0		2013	Credit Union/Cooperative	258	227	40	77.79	3131391	477.657	0.0029805	6.17098	0.002976	6.17098	19.0405	0.00297604	4.43e-06	14.5821	14.5821	106.319	11.2413	11.2413	63.1831	0.0183651	89.9862	69.3697	0.043397	0.0334544	163.922	30.8549	0.0148802	72.9107	56.2064
32	Uganda	Uganda	100153	FINCA - UGA (100153)	2010	60167	6279.61	0.0408503	4.79465	12369846	1117235	Low Income	46	17019905	-0.19	0		53.58	2010	NBFI	149	149	94	51.36	17019905	1309.71	0.00852	7.17833	0.0084839	7.17833	25.7642	0.00848389	3.6e-05	16.3308	16.3308	133.347	13.9264	13.9264	96.9719	0.0609001	117.228	99.968	0.138548	0.11815	227.428	14.3567	0.0169678	32.6615	27.8527
32	Uganda	Uganda	100658	Finance Trust (100658)	2016	413375		0.0783651	3.06256	29481110	2218730	Low Income	46	46168313	0.67				2016	NBFI	406	406		95.4	46168313		0.0255881		0.0252662	7.29932	26.64	0.0252662	0.0003192	17.1993	17.1993	147.907	14.6125	14.6124	106.762	0.184426	125.543	106.661	0.43456	0.369201	251.323	58.3946	0.20213	137.594	116.9
32	Uganda	Uganda	101874	BRAC - UGA (101874)	2011	1495871	2630.15	0.10994	10.376	16563860	338998	Low Income	46	24081997	4.03	0			2011	NGO	44	43	110	18.38	24081997	253.483	0.0105956	5.53923	0.0105398	5.53923	15.3416	0.0105398	5.55e-05	16.6227	16.6227	138.158	12.7338	12.7338	81.0742	0.0583827	92.0772	70.5352	0.175201	0.134212	211.67	16.6177	0.0316195	49.8682	38.2013
32	Uganda	Uganda	100658	Finance Trust (100658)	2012	415513		0.0988184	4.46297	17886208	1640308	Low Income	46	24507253	-1.69				2012	NBFI	363	363		67.12	24507253		0.0221418		0.0219003	8.06189	32.497	0.0219003	0.0002398	16.6995	16.6995	139.437	14.3104	14.3104	102.394	0.176558	134.63	115.369	0.365724	0.313401	238.977	32.2475	0.0876011	66.7982	57.2416
32	Uganda	Uganda	101874	BRAC - UGA (101874)	2017	8109695		0.148772	9.96966	42329666	1653011	Low Income	46	55662166	11.58	0			2017	NGO					55662166		0.0149225		0.0148122	4.36843	9.54159	0.0148123	0.0001097	17.561	17.561	154.194	14.3181	14.3181	102.504	0.0647063	76.714	62.5477	0.260118	0.212083	251.44	39.3159	0.13331	158.049	128.863
32	Uganda	Uganda	100658	Finance Trust (100658)	2017	1020200			3.21146	30393127	2216979	Low Income	46	49209983	1.38				2017	NBFI				95.31	49209983					7.02997	24.7102	0.0314195	0.0004936	17.2297	17.2297	148.432	14.6117	14.6117	106.75	0.220878	121.124	102.719	0.54135	0.459091	251.755	63.2697	0.282776	155.067	131.505
32	Uganda	Uganda	100404	Opportunity Uganda (100404)	2016	4946187	7773.52	0.0785011	3.25721	11498149	1164331	Low Income	46	20927490	23.31	50	50	46.27	2016	NBFI	203	176	94	60.04	20927490	2386.56	0.0241007	7.77803	0.0238149	7.77803	30.2488	0.0238148	0.0002836	16.2577	16.2577	132.156	13.9677	13.9677	97.5477	0.185232	126.453	108.641	0.387175	0.332638	227.082	62.2242	0.190519	130.062	111.741
32	Uganda	Uganda	101874	BRAC - UGA (101874)	2012	2412363	3290.36	0.116518	12.8347	16989508	472797	Low Income	46	26290973	4.5	0	86.93	97.75	2012	NGO	57	55	93	19.07	26290973	256.365	0.0090784	5.55049	0.0090374	5.5505	15.404	0.00903741	4.08e-05	16.6481	16.6481	138.58	13.0664	13.0664	85.3657	0.0501621	92.4052	72.5251	0.150456	0.118087	217.531	22.202	0.0361496	66.5924	52.2657
32	Uganda	Uganda	100658	Finance Trust (100658)	2015	843533		0.0647215	3.35401	29427346	2430630	Low Income	46	44716110	1.51				2015	NBFI	375	375	47		44716110		0.0192967		0.0191129	7.56867	28.6424	0.0191129	0.0001827	17.1974	17.1974	147.876	14.7037	14.7037	108.099	0.144659	130.162	111.287	0.328693	0.28103	252.865	52.9807	0.13379	120.382	102.926
32	Uganda	Uganda	100153	FINCA - UGA (100153)	2016	2397032			2.04621	26261356	1070061	Low Income	46	40616369	4.08	0			2016	NBFI	166	160			40616369					5.46063	14.9092	0.0215459	0.0002321	17.0836	17.0836	145.925	13.8832	13.8832	96.372	0.117654	93.2873	75.8112	0.368081	0.299126	237.176	43.685	0.172367	136.669	111.066
32	Uganda	Uganda	100658	Finance Trust (100658)	2009	486615	8802.43	0.067031	2.95442	14496562	821594	Low Income	46	19676167	2.78			70	2009	NBFI	266	266	70	50.46	19676167	2979.41	0.0226884	7.99982	0.0224348	7.99982	31.9985	0.0224348	0.0002517	16.4894	16.4894	135.951	13.619	13.619	92.7386	0.179475	131.912	108.95	0.369937	0.30554	224.57	7.99982	0.0224348	16.4894	13.619
32	Uganda	Uganda	100300	PRIDE - UGA (100300)	2014	6206199	12998.9	0.0751255	2.99285	39634173	2263670	Low Income	46	62889858	7.97	42.86	35.38	40.34	2014	NBFI	189	188	123	82.26	62889858	4343.34	0.0251017	8.37663	0.0247918	8.37663	35.084	0.0247918	0.0003073	17.4952	17.4952	153.041	14.6325	14.6325	107.055	0.207672	146.551	122.571	0.433738	0.362766	255.999	50.2598	0.148751	104.971	87.795
32	Uganda	Uganda	100404	Opportunity Uganda (100404)	2018	1440614	10560.3	0.0691168	1.61353	23717849	1798701	Low Income	46	35001957	2.75	27.27	54.65	44.68	2018	NBFI	241	216	113	70.74	35001957	6544.85	0.0428357	8.78659	0.0419436	8.78659	38.602	0.0419436	0.0008796	16.9817	16.9817	144.19	14.4026	14.4026	103.717	0.368541	149.212	126.549	0.712276	0.604096	244.581	87.8659	0.419436	169.817	144.026
32	Uganda	Uganda	100404	Opportunity Uganda (100404)	2010	-297483	9173.17	0.0703834	4.41319	9270448		Low Income	46	13801427	-1.62	16.67	33.33	49.98	2010	NBFI	206	171	96	28.57	13801427	2078.58	0.0159484	7.63992	0.0158226	7.63992	29.1842	0.0158226	0.0001252	16.0423	16.0423	128.678		7.10766	25.2594	0.120883	122.562	54.302	0.253831	0.112462	114.024	15.2798	0.0316452	32.0847	14.2153
32	Uganda	Uganda	100404	Opportunity Uganda (100404)	2009	-157642	8066.72	0.0510603	3.34556	7856491		Low Income	46	13012897	-1.78			56	2009	NBFI	171	153	12	35.76	13012897	2411.17	0.0152621	7.78828	0.0151468	7.78828	30.3287	0.0151468	0.0001147	15.8768	15.8769	126.037		5.43854	14.7889	0.117968	123.653	42.3569	0.240483	0.0823765	86.3469	7.78828	0.0151468	15.8768	5.43854
32	Uganda	Uganda	100404	Opportunity Uganda (100404)	2013	-2023122	8866.76					Low Income	46		-9.25				2013	NBFI	224	212	90		22558729					8.21312	33.7277	0.0240789	0.0002899		16.3545	133.735		12.115	73.3868	0.197763	134.322	99.5021	0.393799	0.291716	198.136	41.0656	0.120394	81.7727	60.5751
32	Uganda	Uganda	100153	FINCA - UGA (100153)	2015	3185132		0.0855365	4.4807	26972054	1531790	Low Income	46	38043170	6.05	0			2015	NBFI	176	171			38043170		0.01909		0.0189101	5.74691	16.5135	0.0189101	0.0001788	17.1103	17.1103	146.381	14.2419	14.2419	101.416	0.108674	98.3315	81.8472	0.323557	0.269316	243.684	40.2284	0.13237	119.772	99.6936
32	Uganda	Uganda	100300	PRIDE - UGA (100300)	2015	5551790			2.87513	38798261	2232214	Low Income	46	59834046	6.96				2015	NBFI	171	171			59834046					8.40274	35.303	0.0256326	0.0003285	17.4739	17.4739	152.668	14.6185	14.6185	106.85	0.215384	146.828	122.835	0.447901	0.37471	255.442	58.8192	0.179428	122.317	102.329
32	Uganda	Uganda	100236	Centenary Bank (100236)	2011	22947778	12454.7	0.028956	1.2446	208300000	74787431	Low Income	46	381400000	5.23	0	27.55		2011	Bank				132.33	381400000	10007	0.0232654	9.21114	0.0229989	9.21114	42.4226	0.0229989	0.0002645	19.1543	19.1543	183.443	18.1302	18.1302	164.351	0.211846	176.433	167	0.440526	0.416973	347.27	27.6334	0.0689966	57.4628	54.3905
32	Uganda	Uganda	100658	Finance Trust (100658)	2010	132826	9994.14	0.0537899	3.45276	14476086	913788	Low Income	46	21372797	0.94	55.56	45.65	70.97	2010	NBFI	284	282	73	65.67	21372797	2894.54	0.0155788	7.97093	0.0154587	7.97093	31.7678	0.0154587	0.0001195	16.488	16.488	135.927	13.7254	13.7254	94.1927	0.12322	131.425	109.404	0.254883	0.212176	226.304	15.9419	0.0309174	32.976	27.4507
32	Uganda	Uganda	100236	Centenary Bank (100236)	2018	39946933	15051.2	0.0229262	1.80111	411600000	306300000	Low Income	46	855500000	-2.82	14.29	28.04		2018	Bank	483	441	71	146.92	855500000	8356.62	0.012729	9.03093	0.0126486	9.03093	40.7788	0.0126486	8e-05	19.8354	19.8354	196.722	19.5401	19.5401	190.907	0.114229	179.132	176.465	0.250891	0.247155	387.586	90.3093	0.126486	198.354	195.401
32	Uganda	Uganda	101874	BRAC - UGA (101874)	2015	8796225	3244.59	0.107793	25.9206	38084665	1121127	Low Income	46	42080347	17.18	0	25	98.18	2015	NGO	39	39	151	0	42080347	125.174	0.0041586	4.83766	0.00415	4.83766	11.7015	0.00414997	8.61e-06	17.4553	17.4553	152.344	13.9299	13.9298	97.0203	0.0200761	84.4429	67.3879	0.072439	0.0578084	243.15	33.8636	0.0290498	122.187	97.5089
32	Uganda	Uganda	100153	FINCA - UGA (100153)	2011	618828	6231	0.0532351	6.33611	19575454	1306397	Low Income	46	27294474	1.74	0	20	47.85	2011	NBFI	151	151	106	39.96	27294474	983.411	0.0084019	6.89204	0.0083668	6.89204	23.7501	0.00836675	3.5e-05	16.7898	16.7898	140.948	14.0828	14.0828	99.1624	0.057664	115.716	97.0592	0.140476	0.117827	236.447	20.6761	0.0251003	50.3694	42.2484
32	Uganda	Uganda	101874	BRAC - UGA (101874)	2013	1838604	3890.05	0.193306	15.108	23115417	2583179	Low Income	46	28992577	0.9	0	25	97.88	2013	NGO	63	59	103	0	28992577	257.483	0.012795	5.55483	0.0127138	5.55483	15.4281	0.0127138	8.08e-05	16.956	16.956	143.753	14.7645	14.7645	108.996	0.070623	94.1878	82.0145	0.215575	0.187713	250.348	27.7741	0.063569	84.7801	73.8227
32	Uganda	Uganda	100404	Opportunity Uganda (100404)	2015	103162	7585.61	0.0440635	2.79399	11772464	5143561	Low Income	46	20533276	-0.71	33.33	16.67	46.85	2015	NBFI	188	166	92	62.95	20533276	2714.97	0.0157708	7.90691	0.0156477	7.90691	31.2596	0.0156477	0.0001224	16.2813	16.2813	132.54	15.4533	15.4533	119.402	0.123725	128.734	122.187	0.254765	0.241808	251.599	55.3483	0.109534	113.969	108.173
32	Uganda	Uganda	100236	Centenary Bank (100236)	2010	15917647	14135.6	0.0296241	1.61605	169000000	87315731	Low Income	46	344700000	4.15	0	35.29		2010	Bank	369			156.36	344700000	8747.04	0.0183312	9.07658	0.0181652	9.07658	41.1922	0.0181652	0.000165	18.9455	18.9455	179.465	18.285	18.285	167.171	0.164878	171.96	165.966	0.344149	0.332152	346.419	18.1532	0.0363305	37.8909	36.5701
32	Uganda	Uganda	100658	Finance Trust (100658)	2014	842821	10815.6	0.064623	4.26787	28373606	2691398	Low Income	46	44055296	1.8	60	26.76	43.14	2014	NBFI	421	412	51	99.16	44055296	2534.18	0.0151417	7.83802	0.0150282	7.83802	30.7173	0.0150282	0.0001129	17.161	17.161	147.25	14.8056	14.8056	109.603	0.117792	134.508	116.046	0.257899	0.222502	254.078	47.0281	0.0901694	102.966	88.8334
32	Uganda	Uganda	100658	Finance Trust (100658)	2013	210470	10009.3	0.0724714	3.01681	23838860	1988694	Low Income	46	36536017	2.22	60	31.25	39.25	2013	NBFI	368	368	51	75.48	36536017	3317.83	0.0240225	8.10737	0.0237385	8.10737	32.8647	0.0237385	0.0002818	16.9868	16.9868	144.276	14.503	14.503	105.168	0.192457	137.719	117.581	0.403242	0.344279	246.36	40.5368	0.118693	84.9341	72.5149
32	Uganda	Uganda	100658	Finance Trust (100658)	2011	698375		0.078446				Low Income	46	21823516	2.81	66.67	71.43	70	2011	NBFI	285	283	59	64.14	21823516					8.01641	32.1314	0.0186795	0.0001745		16.5938	137.677		14.0179	98.2504	0.149742	133.022	112.373	0.309963	0.261847	232.609	24.0492	0.0560385	49.7813	42.0536
32	Uganda	Uganda	100236	Centenary Bank (100236)	2015	41910467		0	1.03835	302000000	13161219	Low Income	46	584500000	5.31	0			2015	Bank	383	324		133.01	584500000		0		0	9.26596	42.929	0	0	19.526	19.526	190.632	16.3928	16.3928	134.362	0	180.927	151.895	0	0	320.086	64.8617	0	136.682	114.749
32	Uganda	Uganda	100153	FINCA - UGA (100153)	2012	-128500		0.0306927				Low Income	46	25705274	-0.36	0	33.33	47.44	2012	NBFI	168	166	93	54.38	25705274					6.60576	21.818	0.0110026	6.05e-05		16.8699	142.297		14.1226	99.7236	0.0726804	111.439	93.2904	0.185613	0.155385	238.247	26.423	0.0440103	67.4797	56.4903
32	Uganda	Uganda	100236	Centenary Bank (100236)	2016	43261407		0	1.29281	346400000	17263386	Low Income	46	642900000	5.33	0			2016	Bank	453	417		128.22	642900000		0		0	9.18567	42.1882	0	0	19.6631	19.6631	193.318	16.6641	16.6641	138.846	0	180.619	153.071	0	0	327.668	73.4853	0	157.305	133.313
32	Uganda	Uganda	101874	BRAC - UGA (101874)	2016	14051283	2874.01	0.141092	29.0927	42596929	1956904	Low Income	46	48628219	19.56	0	11.11	2.02	2016	NGO	47	43	139	0	48628219	98.7878	0.0048497	4.60305	0.004838	4.60305	10.594	0.004838	1.17e-05	17.5673	17.5673	154.305	14.4869	14.4869	104.935	0.0222695	80.8631	66.6838	0.0849906	0.0700875	254.495	36.8244	0.038704	140.538	115.895
32	Uganda	Uganda	101874	BRAC - UGA (101874)	2010	-44948	3284.5	0.123141	9.75578	13066896	912583	Low Income	46	22643467	-2.34	0	75.84	98.22	2010	NGO	46	46	133	19.07	22643467	336.672	0.0126224	5.82208	0.0125434	5.82208	16.9483	0.0125434	7.87e-05	16.3856	16.3856	134.244	13.724	13.724	94.1746	0.0730286	95.3982	79.9024	0.205531	0.172146	224.876	11.6441	0.0250868	32.7712	27.4481
32	Uganda	Uganda	101874	BRAC - UGA (101874)	2009	-1519158	3498.01	0.066786	7.67632	11960269	2147234	Low Income	46	25764081	-8.65	0		98.96	2009	NGO	51	51	120	23.07	25764081	455.689	0.0087003	6.124	0.0086626	6.124	18.7517	0.00866264	3.75e-05	16.2971	16.2971	132.798	14.5797	14.5797	106.284	0.05305	99.8035	89.2861	0.141176	0.126299	237.607	6.124	0.0086626	16.2971	14.5797
32	Uganda	Uganda	100236	Centenary Bank (100236)	2013	27600378	15281	0.0291176	1.2311	266300000	149400000	Low Income	46	574700000		0	27.55		2013	Bank				141.3	574700000	12412.5	0.0236517	9.42654	0.0233764	9.42654	44.4298	0.0233764	0.0002732	19.4	19.4	188.18	18.8221	18.8221	177.136	0.220358	182.875	177.428	0.453502	0.439993	365.15	47.1327	0.116882	97.0001	94.1107
32	Uganda	Uganda	100404	Opportunity Uganda (100404)	2011	-458562	8856.43	0.0883395	2.71662	13817660		Low Income	46	19898637	-2.72			48.81	2011	NBFI	251	211	85	26.28	19898637	3260.1	0.0325182	8.08982	0.0320007	8.08982	32.7226	0.0320007	0.000512	16.4415	16.4415	135.161		8.77678	38.5159	0.25888	133.008	71.0026	0.526138	0.280863	144.303	24.2695	0.0960021	49.3244	26.3303
32	Uganda	Uganda	100236	Centenary Bank (100236)	2009	13925571		0.0234419	1.50559	180600000	41472243	Low Income	46	306700000	4.38	0			2009	Bank	377			126.41	306700000		0.01557		0.01545	8.94203	39.9799	0.01545	0.0001194	19.0118	19.0118	180.725	17.5405	17.5405	153.835	0.138154	170.004	156.848	0.293732	0.271001	333.477	8.94203	0.01545	19.0118	17.5405
32	Uganda	Uganda	100300	PRIDE - UGA (100300)	2017	5753060	11376.3	0.067063	2.42188	35793381	2301993	Low Income	46	68059153	6.47	57.14	38.89	40.26	2017	NBFI			103	86.06	68059153	4697.31	0.0276905	8.45496	0.0273141	8.45496	35.7432	0.027314	0.000373	17.3933	17.3933	151.263	14.6493	14.6493	107.301	0.230939	147.059	123.859	0.475081	0.400131	254.799	76.0946	0.245827	156.54	131.844
32	Uganda	Uganda	100300	PRIDE - UGA (100300)	2010	1472288	13079.4	0.0581175	8.25112	25027762	858915	Low Income	46	33993882	3.8	50	36.73	40.48	2010	NBFI	159	159	131	63.44	33993882	1585.16	0.0070436	7.36907	0.0070189	7.36907	27.1516	0.0070189	2.46e-05	17.0355	17.0355	145.104	13.6634	13.6634	93.3446	0.0517228	125.536	100.687	0.11957	0.0959022	232.763	14.7381	0.0140378	34.071	27.3269
32	Uganda	Uganda	101874	BRAC - UGA (101874)	2014	4136960	3571.21	0.150078	19.8663	30497414	1283876	Low Income	46	33323233	8.77	0	25	98.17	2014	NGO	58	58	123	0	33323233	179.762	0.0075544	5.19718	0.007526	5.19718	13.5053	0.00752602	2.83e-05	17.2331	17.2332	148.491	14.0654	14.0654	98.9177	0.0391141	89.5638	73.1004	0.129697	0.105856	242.391	31.1831	0.0451561	103.399	84.3924
32	Uganda	Uganda	100300	PRIDE - UGA (100300)	2018	5709927			3.77942	39833839	3392267	Low Income	46	75510962	5.65				2018	NBFI					75510962					8.48107	35.9643	0.0281548	0.0003963	17.5002	17.5002	153.129	15.037	15.037	113.056	0.238783	148.421	127.53	0.492715	0.423364	263.151	84.8107	0.281548	175.002	150.37
32	Uganda	Uganda	100153	FINCA - UGA (100153)	2009	276418	5996.82	0.0480532	4.2944	12521598	1459008	Low Income	46	17566557	2.69	0		66.03	2009	NBFI	149	149	97	44.74	17566557	1396.43	0.0111897	7.24239	0.0111276	7.24239	26.2261	0.0111276	6.19e-05	16.343	16.343	133.546	14.1933	14.1933	100.724	0.0805904	118.362	102.793	0.181858	0.157937	231.96	7.24239	0.0111276	16.343	14.1933
32	Uganda	Uganda	100404	Opportunity Uganda (100404)	2014	-329485	9438.89	0.0488996	2.40627	12128555	969113	Low Income	46	23888775	-1.85	33.33	25.81	46.23	2014	NBFI	210	192	96	42.8	23888775	3922.62	0.0203217	8.27477	0.020118	8.27477	34.2359	0.020118	0.0002024	16.3111	16.3111	133.026	13.7841	13.7841	95.0012	0.166472	134.97	114.061	0.328146	0.277309	224.834	49.6486	0.120708	97.8664	82.7048
32	Uganda	Uganda	100300	PRIDE - UGA (100300)	2009	1672634	11749.4	0.0710556	6.80503	25160588	4800802	Low Income	46	34780671	3.43			41.34	2009	NBFI	158	158	130	53.31	34780671	1726.58	0.0104416	7.45448	0.0103875	7.45448	27.7846	0.0103875	5.4e-05	17.0408	17.0408	145.194	15.3843	15.3843	118.338	0.0774333	127.03	114.682	0.177011	0.159804	262.161	7.45448	0.0103875	17.0408	15.3843
32	Uganda	Uganda	100404	Opportunity Uganda (100404)	2017	538147	10008.6	0.0548001	2.46198	15478399	1549939	Low Income	46	25895766	1.33	27.27	49.25	45.1	2017	NBFI	208	183	102	75.3	25895766	4065.26	0.0222585	8.31048	0.0220144	8.31048	34.532	0.0220144	0.0002423	16.555	16.555	137.033	14.2537	14.2537	101.584	0.18295	137.58	118.455	0.364448	0.313788	235.97	74.7943	0.19813	148.995	128.284
32	Uganda	Uganda	100236	Centenary Bank (100236)	2017	38061759	14681.3	0.0251011	1.63079	367500000	20537768	Low Income	46	746700000	-2.74	14.29	29.51	26.72	2017	Bank	481	404	75	139.89	746700000	9002.57	0.015392	9.10538	0.0152747	9.10538	41.4539	0.0152747	0.0001167	19.7223	19.7224	194.486	16.8378	16.8378	141.755	0.139082	179.579	153.314	0.301254	0.257193	332.081	81.9484	0.137473	177.501	151.54
32	Uganda	Uganda	100300	PRIDE - UGA (100300)	2016	6032674			3.52323	39076723	5357351	Low Income	46	67443703	7.01				2016	NBFI	176	175			67443703					8.42885	35.5227	0.0264733	0.0003504	17.481	17.481	152.793	15.494	15.494	120.032	0.223139	147.345	130.596	0.462781	0.410177	270.851	67.4308	0.211786	139.848	123.952
32	Uganda	Uganda	100236	Centenary Bank (100236)	2014	36812051		0.0315281	1.428	300500000	16185038	Low Income	46	592000000	4.88	0	27.55		2014	Bank				138.77	592000000		0.0220785		0.0218383	9.34625	43.6762	0.0218383	0.0002385	19.521	19.521	190.535	16.5996	16.5996	137.773	0.204106	182.448	155.144	0.426306	0.362507	324.041	56.0775	0.13103	117.126	99.5976
32	Uganda	Uganda	100300	PRIDE - UGA (100300)	2013	523342	11564.9	0.064706	3.47593	37813991	2574070	Low Income	46	58375990		42.86	32.14		2013	NBFI	182	182	1231	73.58	58375990	3327.14	0.0186154	8.11017	0.0184443	8.11017	32.8874	0.0184443	0.0001701	17.4482	17.4482	152.22	14.761	14.761	108.944	0.149586	141.508	119.714	0.32182	0.272256	257.553	40.5508	0.0922215	87.2409	73.805
33	Zambia	Zambia	152760	AB Bank Zambia (152760)	2016	-1864285	7309.55	0.0738784	3.31408	12935463	2522267	Lower Middle Income	10	20936150	-8.07	0	25	52.7	2016	Bank	511	511	37	48.28	20936150	2205.61	0.0222923	7.69921	0.0220474	7.69921	29.6389	0.0220474	0.000243	16.3755	16.3755	134.078	14.7407	14.7407	108.644	0.169748	126.078	113.492	0.361038	0.324994	241.386	61.5937	0.176379	131.004	117.925
33	Zambia	Zambia	150063	AMZ (150063)	2016	-53340	7311.89	0.142656	7.42718	1427309	88855	Lower Middle Income	10	1746787	-3.28	66.67	16.67	62.08	2016	Bank	60	60	319	0	1746787	984.478	0.0192073	6.89313	0.0190252	6.89313	23.7576	0.0190252	0.000181	14.1713	14.1713	100.413	11.3948	11.3948	64.9204	0.131143	97.6846	78.5456	0.269612	0.216788	161.479	55.145	0.152201	113.37	91.1582
33	Zambia	Zambia	115151	MicroLoan Foundation Zambia (115151)	2010	-87843	6150.1	0	6.32262	90595	24682	Lower Middle Income	10	179094	-68.39	20	0	100	2010	NGO	173	173	133	0	179094	972.713	0	6.88112	0	6.88112	23.6749	0	0	11.4142	11.4142	65.1416	10.1139	10.1139	51.1452	0	78.5422	69.5947	0	0	115.441	13.7622	0	22.8283	20.2277
33	Zambia	Zambia	150063	AMZ (150063)	2013	-899072	9231.24	0.175412	8.44598	1116667	25000	Lower Middle Income	10	1678442	-47				2013	Bank	141	141	123	0	1678442	1092.97	0.0207687	6.99757	0.020556	6.99757	24.483	0.020556	0.0002113	13.9259	13.9259	96.9648	10.1267	10.1267	51.2747	0.143842	97.4472	70.8621	0.28626	0.208164	141.023	34.9879	0.10278	69.6293	50.6334
33	Zambia	Zambia	115151	MicroLoan Foundation Zambia (115151)	2011	-80475	1547.07	0	4.12358	152431	44394	Lower Middle Income	10	280433	-35.86	20	0	100	2011	NGO	120	120	146	0	280433	375.177	0	5.93006	0	5.93006	17.5828	0	0	11.9345	11.9345	71.2158	10.7009	10.7009	57.2544	0	70.7721	63.4569	0	0	127.709	17.7902	0	35.8034	32.1026
33	Zambia	Zambia	152760	AB Bank Zambia (152760)	2014	-3975979	8314.31	0.122464	2.74444	8099343	1371860	Lower Middle Income	10	14591885	-34.92	14.29	12.5	52.27	2014	Bank	1195	1195	24	46.56	14591885	3029.5	0.0446226	8.01648	0.0436556	8.01648	32.132	0.0436556	0.0009529	15.9073	15.9073	126.521	14.1317	14.1317	99.8522	0.349965	127.521	113.286	0.694443	0.616928	224.797	48.0989	0.261934	95.4438	84.7901
33	Zambia	Zambia	150063	AMZ (150063)	2017	81269	7684.93	0.166363	7.35225	2435476	207455	Lower Middle Income	10	3359334	4.13	60	13.33	62.06	2017	Bank	69	69	233	0	3359334	1045.25	0.0226275	6.95297	0.0223753	6.95297	24.1719	0.0223753	0.0002503	14.7057	14.7057	108.128	12.2427	12.2427	74.9415	0.155575	102.248	85.1229	0.329043	0.273933	180.036	62.5767	0.201377	132.351	110.184
33	Zambia	Zambia	152760	AB Bank Zambia (152760)	2012	-1016126		0.0218905	1.23391	2429908		Lower Middle Income	10	6310170					2012	Bank				29.86	6310170		0.0177407		0.0175852	9.04894	40.9417	0.0175852	0.0001546	14.7034	14.7034	108.094		15.7742	124.413	0.159128	133.05	142.74	0.258562	0.277393	231.934	36.1958	0.0703409	58.8135	63.0969
33	Zambia	Zambia	152760	AB Bank Zambia (152760)	2018	407558	8975.62	0.187802	6.98539	17466625	5471598	Lower Middle Income	10	27153186	0.89	0	60	53.22	2018	Bank	532	532	33	45.93	27153186	1284.91	0.026885	7.15923	0.0265299	7.15922	25.6273	0.0265299	0.0003519	16.6758	16.6758	139.041	15.5151	15.5151	120.359	0.189934	119.386	111.076	0.442407	0.411614	258.726	71.5923	0.265299	166.758	155.151
33	Zambia	Zambia	150063	AMZ (150063)	2011	-253342	10105.5	0.0504557	4.528	704008	294624	Lower Middle Income	10	1267840	-23.35	57.14	50	49	2011	Bank			176	0	1267840	2231.77	0.011143	7.711	0.0110814	7.711	29.7298	0.0110814	6.14e-05	13.4645	13.4645	90.647	12.5935	12.5935	79.2976	0.0854488	103.825	97.1081	0.149206	0.139553	169.565	23.133	0.0332443	40.3936	37.7804
33	Zambia	Zambia	115151	MicroLoan Foundation Zambia (115151)	2013	-13129	8322.29	0	8.98239	499004	27741	Lower Middle Income	10	652125	-3.59		0	100	2013	NGO	96	96	218	0	652125	926.512	0	6.83251	0	6.83251	23.3416	0	0	13.1204	13.1204	86.0721	10.2307	10.2307	52.3336	0	89.645	69.9013	0	0	134.231	34.1625	0	65.6019	51.1535
33	Zambia	Zambia	115151	MicroLoan Foundation Zambia (115151)	2016	1829	6911.29	0.0594249	5.26847	526950	54376	Lower Middle Income	10	888638	-21.82	20	0	100	2016	NGO	73	73	180	0	888638	1311.82	0.0112794	7.17993	0.0112162	7.17993	25.7757	0.0112162	6.29e-05	13.1749	13.1749	86.7885	10.9037	10.9037	59.4453	0.0805317	94.5946	78.2878	0.147772	0.122298	143.655	57.4395	0.0897298	105.399	87.2296
33	Zambia	Zambia	115151	MicroLoan Foundation Zambia (115151)	2017	-24807	8340.48	0.170889	9.28388	620623	100667	Lower Middle Income	10	997769	-0.87	40	0	100	2017	NGO	85	85	196	0	997769	898.382	0.018407	6.80171	0.0182397	6.80171	23.1316	0.0182396	0.0001663	13.3385	13.3385	88.9575	11.5196	11.5196	66.3504	0.124061	90.7245	78.3528	0.243289	0.210113	153.654	61.2154	0.164157	120.046	103.676
33	Zambia	Zambia	150063	AMZ (150063)	2010	-178358	13245.9	0	11.8905	0	65000	Lower Middle Income	10	125208					2010	Bank					125208	1113.98	0	7.01659	0	7.01659	24.6163	0	0	0	0	0	11.0822	11.0822	61.4071	0	0	77.759	0	0	0	14.0332	0	0	22.1643
33	Zambia	Zambia	115151	MicroLoan Foundation Zambia (115151)	2014	-136415	5567.64	0	10.9486	625097	108808	Lower Middle Income	10	858889	-12.06		0	100	2014	NGO	114	114	133	0	858889	508.526	0	6.23348	0	6.23348	19.4281	0	0	13.3457	13.3457	89.0534	11.5974	11.5973	67.2493	0	83.19	72.2919	0	0	154.774	37.4009	0	80.074	69.5841
33	Zambia	Zambia	115151	MicroLoan Foundation Zambia (115151)	2015	3864		0	8.88826	509118	41413	Lower Middle Income	10	725847	-16.75		0	100	2015	NGO	93	93		0	725847		0		0	6.70671	22.49	0	0	13.1404	13.1404	86.3355	10.6314	10.6314	56.5131	0	88.1291	71.3015	0	0	139.701	46.947	0	91.9831	74.4196
33	Zambia	Zambia	115151	MicroLoan Foundation Zambia (115151)	2009	-93846			4.27757	30271	12052	Lower Middle Income	10	83223				100	2009	NGO			80	0	83223					7.83217	30.6715	0	0	10.318	10.318	53.2303	9.39707	9.39707	44.1525	0	80.8122	73.5995	0	0	96.9588	7.83218	0	10.318	9.39707
33	Zambia	Zambia	115151	MicroLoan Foundation Zambia (115151)	2012	-59719	8309.88	0	5.71549	310867	15633	Lower Middle Income	10	402969	-17.1	0	0	100	2012	NGO	100	100	190	0	402969	1453.92	0	7.28271	0	7.28271	26.5189	0	0	12.6471	12.6471	79.9749	9.6572	9.6572	46.6308	0	92.1053	70.3306	0	0	122.136	29.1308	0	50.5885	38.6288
33	Zambia	Zambia	150063	AMZ (150063)	2014	-1375610	17892.4	0.327742	23.06	774063	13438	Lower Middle Income	10	1095625	-99.18				2014	Bank	194	194	142	0	1095625	775.908	0.0142126	6.65532	0.0141125	6.65532	22.1467	0.0141125	9.96e-05	13.5594	13.5594	91.9288	9.50592	9.50592	45.1812	0.0939234	90.2422	63.2649	0.191358	0.134153	128.895	39.9319	0.0846751	81.3565	57.0355
33	Zambia	Zambia	150063	AMZ (150063)	2012	-169401	8678.22	0.0668175	7.9437	1745636	288690	Lower Middle Income	10	2990875	-5.37	57.14	30	49.21	2012	Bank	111	111	212	14.55	2990875	1092.47	0.0084114	6.99711	0.0083762	6.99711	24.4798	0.0083762	3.51e-05	14.3726	14.3726	103.286	12.5731	12.5731	79.0416	0.0586092	100.567	87.9754	0.120388	0.105315	180.709	27.9884	0.0335048	57.4905	50.2925
33	Zambia	Zambia	150063	AMZ (150063)	2015	-384055	8485.2	0.167106	17.1386	697812	40383	Lower Middle Income	10	913765	-38.31				2015	Bank	91	91	135	0	913765	495.092	0.0097503	6.20676	0.009703	6.20676	19.2619	0.00970304	4.71e-05	13.4557	13.4557	90.528	10.6062	10.6062	56.2456	0.0602245	83.5164	65.8301	0.130561	0.102912	142.714	43.4473	0.0679213	94.1899	74.2433
33	Zambia	Zambia	152760	AB Bank Zambia (152760)	2015	-3542203	5801.47	0.145649	3.20966	7546278	603442	Lower Middle Income	10	12903621	-21.99	11.11	12.5	53.38	2015	Bank	636	636	26	50.45	12903621	1807.5	0.0453782	7.50026	0.0443788	7.50026	28.1269	0.0443788	0.0009847	15.8366	15.8366	125.398	13.3104	13.3104	88.5835	0.332852	118.778	99.8314	0.702807	0.590699	210.791	52.5018	0.310651	110.856	93.1728
34	Zimbabwe	Zimbabwe	100394	MicroKing (100394)	2014	639029	29459.7	0.169205	3.24447	10061711	1279558	Lower Middle Income	9	14021514		33.33	27.27	36.85	2014	NBFI			117	0	14021514	9079.97	0.0521518	9.11394	0.0508374	9.11394	41.5319	0.0508374	0.0012922	16.1242	16.1242	129.996	14.062	14.062	98.8703	0.463329	146.955	128.16	0.819715	0.714877	226.74	54.6836	0.305025	96.7455	84.3722
34	Zimbabwe	Zimbabwe	100394	MicroKing (100394)	2012	3442256	27241.4	1.44637	3.329	16867806	3537864	Lower Middle Income	9	22300995	11.77	16.67	27.27	43	2012	NBFI			235	0	22300995	8183.06	0.434477	9.00994	0.360801	9.00994	40.5895	0.360801	0.0650885	16.6409	16.6409	138.46	15.079	15.079	113.689	3.25079	149.934	135.861	6.00405	5.44053	250.929	36.0398	1.4432	66.5637	60.3161
34	Zimbabwe	Zimbabwe	100394	MicroKing (100394)	2011	3029586			2.58517	15225692	1386619	Lower Middle Income	9	20487909	13.24				2011	NBFI				0	20487909					8.23751	33.9282	0.185722	0.0172464	16.5385	16.5385	136.761	14.1424	14.1424	100.004	1.52989	136.236	116.498	3.07157	2.62656	233.894	24.7125	0.557167	49.6155	42.4271
34	Zimbabwe	Zimbabwe	100394	MicroKing (100394)	2009	-239235	11536	0.0122969	7.04848	2819150	138435	Lower Middle Income	9	3148584					2009	NBFI	521			0	3148584	1636.67	0.0017446	7.40103	0.0017431	7.40103	27.3876	0.00174309	1.52e-06	14.852	14.8519	110.29	11.8382	11.8382	70.071	0.0129007	109.92	87.6146	0.0258883	0.020635	175.82	7.40103	0.0017431	14.852	11.8382
34	Zimbabwe	Zimbabwe	100394	MicroKing (100394)	2010	588677	17833.5	0.109363	10.2199	8462737	293357	Lower Middle Income	9	9752373	3.66	57.14	36.36	38.63	2010	NBFI	209		241	0	9752373	1744.97	0.010701	7.46507	0.0106441	7.46507	27.8636	0.0106441	5.66e-05	15.9512	15.9512	127.22	12.5892	12.5891	79.2433	0.0794592	119.077	93.9788	0.169787	0.134001	200.812	14.9301	0.0212883	31.9024	25.1783
[truncated: 28 more columns]
